# Supplementary material for: The Binding Mode of the Sonic Hedgehog Inhibitor Robotnikinin, a Combined Docking and QM/MM MD Study
Source: Front Chem. 2017 Oct 23;5:76. doi: 10.3389/fchem.2017.00076 (PMC5660280; doi:10.3389/fchem.2017.00076)
Supplement: Supplementary file 1 [file Shh_robotnikinin_complex_pdb.zip]

Archive with 1 entries (1 files):
- shh_robotnikinin_complex.pdb
