# Supplementary material for: The Binding Mode of the Sonic Hedgehog Inhibitor Robotnikinin, a Combined Docking and QM/MM MD Study
Source: Front Chem. 2017 Oct 23;5:76. doi: 10.3389/fchem.2017.00076 (PMC5660280; doi:10.3389/fchem.2017.00076)
Supplement: Supplementary file 1 [file Shh_robotnikinin_complex_pdb.zip › shh_robotnikinin_complex.pdb]

ATOM      1  N   LYS    39      -8.197 -11.908  25.018  1.00  0.00           N
ATOM      2  H1  LYS    39      -8.223 -10.948  25.332  1.00  0.00           H
ATOM      3  H2  LYS    39      -7.341 -12.167  24.549  1.00  0.00           H
ATOM      4  H3  LYS    39      -8.124 -12.493  25.837  1.00  0.00           H
ATOM      5  CA  LYS    39      -9.276 -12.209  24.024  1.00  0.00           C
ATOM      6  HA  LYS    39      -9.165 -13.210  23.607  1.00  0.00           H
ATOM      7  CB  LYS    39     -10.622 -12.127  24.757  1.00  0.00           C
ATOM      8  HB2 LYS    39     -10.656 -12.726  25.667  1.00  0.00           H
ATOM      9  HB3 LYS    39     -10.940 -11.131  25.066  1.00  0.00           H
ATOM     10  CG  LYS    39     -11.777 -12.517  23.793  1.00  0.00           C
ATOM     11  HG2 LYS    39     -11.627 -11.998  22.846  1.00  0.00           H
ATOM     12  HG3 LYS    39     -11.740 -13.600  23.676  1.00  0.00           H
ATOM     13  CD  LYS    39     -13.238 -12.243  24.255  1.00  0.00           C
ATOM     14  HD2 LYS    39     -13.370 -11.166  24.159  1.00  0.00           H
ATOM     15  HD3 LYS    39     -13.969 -12.713  23.597  1.00  0.00           H
ATOM     16  CE  LYS    39     -13.700 -12.679  25.688  1.00  0.00           C
ATOM     17  HE2 LYS    39     -13.008 -12.290  26.435  1.00  0.00           H
ATOM     18  HE3 LYS    39     -14.679 -12.208  25.772  1.00  0.00           H
ATOM     19  NZ  LYS    39     -13.838 -14.166  25.843  1.00  0.00           N
ATOM     20  HZ1 LYS    39     -12.938 -14.590  25.670  1.00  0.00           H
ATOM     21  HZ2 LYS    39     -14.177 -14.557  26.711  1.00  0.00           H
ATOM     22  HZ3 LYS    39     -14.460 -14.258  25.052  1.00  0.00           H
ATOM     23  C   LYS    39      -9.022 -11.274  22.840  1.00  0.00           C
ATOM     24  O   LYS    39      -8.636 -10.154  23.058  1.00  0.00           O
ATOM     25  N   LEU    40      -9.064 -11.816  21.597  1.00  0.00           N
ATOM     26  H   LEU    40      -9.323 -12.782  21.455  1.00  0.00           H
ATOM     27  CA  LEU    40      -8.611 -11.057  20.374  1.00  0.00           C
ATOM     28  HA  LEU    40      -7.541 -10.913  20.522  1.00  0.00           H
ATOM     29  CB  LEU    40      -8.760 -11.987  19.125  1.00  0.00           C
ATOM     30  HB2 LEU    40      -9.788 -12.343  19.062  1.00  0.00           H
ATOM     31  HB3 LEU    40      -8.558 -11.370  18.249  1.00  0.00           H
ATOM     32  CG  LEU    40      -7.847 -13.205  19.027  1.00  0.00           C
ATOM     33  HG  LEU    40      -7.757 -13.618  20.032  1.00  0.00           H
ATOM     34  CD1 LEU    40      -8.436 -14.266  18.053  1.00  0.00           C
ATOM     35 HD11 LEU    40      -9.415 -14.566  18.428  1.00  0.00           H
ATOM     36 HD12 LEU    40      -8.694 -13.967  17.037  1.00  0.00           H
ATOM     37 HD13 LEU    40      -7.810 -15.149  18.183  1.00  0.00           H
ATOM     38  CD2 LEU    40      -6.395 -12.814  18.699  1.00  0.00           C
ATOM     39 HD21 LEU    40      -5.732 -13.668  18.563  1.00  0.00           H
ATOM     40 HD22 LEU    40      -6.436 -12.216  17.788  1.00  0.00           H
ATOM     41 HD23 LEU    40      -5.934 -12.260  19.517  1.00  0.00           H
ATOM     42  C   LEU    40      -9.441  -9.750  20.342  1.00  0.00           C
ATOM     43  O   LEU    40     -10.670  -9.769  20.148  1.00  0.00           O
ATOM     44  N   THR    41      -8.787  -8.599  20.444  1.00  0.00           N
ATOM     45  H   THR    41      -7.798  -8.736  20.592  1.00  0.00           H
ATOM     46  CA  THR    41      -9.326  -7.235  20.229  1.00  0.00           C
ATOM     47  HA  THR    41     -10.395  -7.332  20.417  1.00  0.00           H
ATOM     48  CB  THR    41      -8.752  -6.294  21.264  1.00  0.00           C
ATOM     49  HB  THR    41      -7.779  -5.992  20.877  1.00  0.00           H
ATOM     50  CG2 THR    41      -9.689  -5.050  21.182  1.00  0.00           C
ATOM     51 HG21 THR    41     -10.096  -4.844  20.192  1.00  0.00           H
ATOM     52 HG22 THR    41     -10.550  -5.247  21.822  1.00  0.00           H
ATOM     53 HG23 THR    41      -9.110  -4.239  21.623  1.00  0.00           H
ATOM     54  OG1 THR    41      -8.668  -6.748  22.581  1.00  0.00           O
ATOM     55  HG1 THR    41      -8.368  -6.017  23.127  1.00  0.00           H
ATOM     56  C   THR    41      -9.168  -6.785  18.709  1.00  0.00           C
ATOM     57  O   THR    41      -8.043  -6.509  18.420  1.00  0.00           O
ATOM     58  N   PRO    42     -10.182  -6.756  17.854  1.00  0.00           N
ATOM     59  CD  PRO    42     -11.599  -7.155  18.127  1.00  0.00           C
ATOM     60  HD2 PRO    42     -11.999  -6.774  19.067  1.00  0.00           H
ATOM     61  HD3 PRO    42     -11.744  -8.232  18.039  1.00  0.00           H
ATOM     62  CG  PRO    42     -12.485  -6.483  17.013  1.00  0.00           C
ATOM     63  HG2 PRO    42     -12.669  -5.458  17.333  1.00  0.00           H
ATOM     64  HG3 PRO    42     -13.445  -6.925  16.744  1.00  0.00           H
ATOM     65  CB  PRO    42     -11.516  -6.470  15.816  1.00  0.00           C
ATOM     66  HB2 PRO    42     -11.905  -5.716  15.132  1.00  0.00           H
ATOM     67  HB3 PRO    42     -11.507  -7.471  15.385  1.00  0.00           H
ATOM     68  CA  PRO    42     -10.130  -6.179  16.485  1.00  0.00           C
ATOM     69  HA  PRO    42      -9.340  -6.724  15.967  1.00  0.00           H
ATOM     70  C   PRO    42      -9.747  -4.683  16.505  1.00  0.00           C
ATOM     71  O   PRO    42     -10.313  -3.937  17.245  1.00  0.00           O
ATOM     72  N   LEU    43      -8.881  -4.304  15.559  1.00  0.00           N
ATOM     73  H   LEU    43      -8.677  -5.034  14.891  1.00  0.00           H
ATOM     74  CA  LEU    43      -8.510  -2.964  15.201  1.00  0.00           C
ATOM     75  HA  LEU    43      -8.358  -2.464  16.158  1.00  0.00           H
ATOM     76  CB  LEU    43      -7.155  -3.073  14.450  1.00  0.00           C
ATOM     77  HB2 LEU    43      -7.185  -3.868  13.705  1.00  0.00           H
ATOM     78  HB3 LEU    43      -7.140  -2.112  13.935  1.00  0.00           H
ATOM     79  CG  LEU    43      -5.850  -3.158  15.271  1.00  0.00           C
ATOM     80  HG  LEU    43      -5.823  -2.698  16.259  1.00  0.00           H
ATOM     81  CD1 LEU    43      -5.555  -4.583  15.721  1.00  0.00           C
ATOM     82 HD11 LEU    43      -4.708  -4.553  16.406  1.00  0.00           H
ATOM     83 HD12 LEU    43      -6.451  -4.790  16.305  1.00  0.00           H
ATOM     84 HD13 LEU    43      -5.296  -5.357  14.998  1.00  0.00           H
ATOM     85  CD2 LEU    43      -4.729  -2.791  14.318  1.00  0.00           C
ATOM     86 HD21 LEU    43      -3.918  -2.968  15.025  1.00  0.00           H
ATOM     87 HD22 LEU    43      -4.661  -3.560  13.549  1.00  0.00           H
ATOM     88 HD23 LEU    43      -4.846  -1.776  13.938  1.00  0.00           H
ATOM     89  C   LEU    43      -9.579  -2.162  14.403  1.00  0.00           C
ATOM     90  O   LEU    43     -10.419  -2.814  13.745  1.00  0.00           O
ATOM     91  N   ALA    44      -9.600  -0.819  14.534  1.00  0.00           N
ATOM     92  H   ALA    44      -8.954  -0.308  15.119  1.00  0.00           H
ATOM     93  CA  ALA    44     -10.463   0.069  13.643  1.00  0.00           C
ATOM     94  HA  ALA    44     -11.371  -0.471  13.376  1.00  0.00           H
ATOM     95  CB  ALA    44     -10.694   1.301  14.503  1.00  0.00           C
ATOM     96  HB1 ALA    44     -11.365   1.979  13.975  1.00  0.00           H
ATOM     97  HB2 ALA    44     -11.054   1.212  15.528  1.00  0.00           H
ATOM     98  HB3 ALA    44      -9.823   1.955  14.460  1.00  0.00           H
ATOM     99  C   ALA    44      -9.786   0.487  12.298  1.00  0.00           C
ATOM    100  O   ALA    44      -8.560   0.332  12.127  1.00  0.00           O
ATOM    101  N   TYR    45     -10.539   0.930  11.361  1.00  0.00           N
ATOM    102  H   TYR    45     -11.524   1.023  11.566  1.00  0.00           H
ATOM    103  CA  TYR    45     -10.039   1.417  10.106  1.00  0.00           C
ATOM    104  HA  TYR    45      -9.442   0.603   9.696  1.00  0.00           H
ATOM    105  CB  TYR    45     -11.129   1.545   9.079  1.00  0.00           C
ATOM    106  HB2 TYR    45     -11.505   0.553   8.829  1.00  0.00           H
ATOM    107  HB3 TYR    45     -11.953   2.102   9.523  1.00  0.00           H
ATOM    108  CG  TYR    45     -10.683   2.310   7.851  1.00  0.00           C
ATOM    109  CD1 TYR    45     -10.123   1.713   6.739  1.00  0.00           C
ATOM    110  HD1 TYR    45      -9.916   0.654   6.785  1.00  0.00           H
ATOM    111  CE1 TYR    45      -9.956   2.364   5.536  1.00  0.00           C
ATOM    112  HE1 TYR    45      -9.527   1.871   4.676  1.00  0.00           H
ATOM    113  CZ  TYR    45     -10.248   3.725   5.437  1.00  0.00           C
ATOM    114  OH  TYR    45     -10.084   4.366   4.270  1.00  0.00           O
ATOM    115  HH  TYR    45      -9.917   3.746   3.557  1.00  0.00           H
ATOM    116  CE2 TYR    45     -10.799   4.381   6.560  1.00  0.00           C
ATOM    117  HE2 TYR    45     -10.980   5.446   6.530  1.00  0.00           H
ATOM    118  CD2 TYR    45     -11.162   3.679   7.705  1.00  0.00           C
ATOM    119  HD2 TYR    45     -11.794   4.193   8.414  1.00  0.00           H
ATOM    120  C   TYR    45      -9.030   2.623  10.111  1.00  0.00           C
ATOM    121  O   TYR    45      -9.084   3.486  10.989  1.00  0.00           O
ATOM    122  N   LYS    46      -8.012   2.632   9.226  1.00  0.00           N
ATOM    123  H   LYS    46      -8.132   2.051   8.408  1.00  0.00           H
ATOM    124  CA  LYS    46      -6.727   3.322   9.388  1.00  0.00           C
ATOM    125  HA  LYS    46      -6.014   2.855   8.709  1.00  0.00           H
ATOM    126  CB  LYS    46      -6.757   4.799   9.021  1.00  0.00           C
ATOM    127  HB2 LYS    46      -7.380   5.297   9.765  1.00  0.00           H
ATOM    128  HB3 LYS    46      -5.802   5.292   9.203  1.00  0.00           H
ATOM    129  CG  LYS    46      -7.168   5.163   7.565  1.00  0.00           C
ATOM    130  HG2 LYS    46      -8.217   4.884   7.463  1.00  0.00           H
ATOM    131  HG3 LYS    46      -6.990   6.225   7.397  1.00  0.00           H
ATOM    132  CD  LYS    46      -6.361   4.289   6.520  1.00  0.00           C
ATOM    133  HD2 LYS    46      -5.296   4.387   6.728  1.00  0.00           H
ATOM    134  HD3 LYS    46      -6.669   3.249   6.415  1.00  0.00           H
ATOM    135  CE  LYS    46      -6.604   5.031   5.225  1.00  0.00           C
ATOM    136  HE2 LYS    46      -7.682   5.148   5.109  1.00  0.00           H
ATOM    137  HE3 LYS    46      -6.188   6.020   5.420  1.00  0.00           H
ATOM    138  NZ  LYS    46      -6.141   4.209   4.019  1.00  0.00           N
ATOM    139  HZ1 LYS    46      -5.186   4.401   3.752  1.00  0.00           H
ATOM    140  HZ2 LYS    46      -6.138   3.231   4.271  1.00  0.00           H
ATOM    141  HZ3 LYS    46      -6.738   4.448   3.239  1.00  0.00           H
ATOM    142  C   LYS    46      -5.964   3.173  10.725  1.00  0.00           C
ATOM    143  O   LYS    46      -5.083   4.018  10.967  1.00  0.00           O
ATOM    144  N   GLN    47      -6.321   2.233  11.607  1.00  0.00           N
ATOM    145  H   GLN    47      -7.067   1.605  11.341  1.00  0.00           H
ATOM    146  CA  GLN    47      -5.594   2.090  12.852  1.00  0.00           C
ATOM    147  HA  GLN    47      -5.493   3.069  13.320  1.00  0.00           H
ATOM    148  CB  GLN    47      -6.418   1.370  13.973  1.00  0.00           C
ATOM    149  HB2 GLN    47      -7.405   1.832  14.014  1.00  0.00           H
ATOM    150  HB3 GLN    47      -6.509   0.369  13.552  1.00  0.00           H
ATOM    151  CG  GLN    47      -5.763   1.317  15.326  1.00  0.00           C
ATOM    152  HG2 GLN    47      -4.843   0.735  15.270  1.00  0.00           H
ATOM    153  HG3 GLN    47      -5.516   2.348  15.582  1.00  0.00           H
ATOM    154  CD  GLN    47      -6.573   0.614  16.455  1.00  0.00           C
ATOM    155  OE1 GLN    47      -7.539  -0.092  16.207  1.00  0.00           O
ATOM    156  NE2 GLN    47      -6.375   0.913  17.749  1.00  0.00           N
ATOM    157 HE21 GLN    47      -7.111   0.707  18.410  1.00  0.00           H
ATOM    158 HE22 GLN    47      -5.575   1.513  17.891  1.00  0.00           H
ATOM    159  C   GLN    47      -4.229   1.445  12.580  1.00  0.00           C
ATOM    160  O   GLN    47      -4.029   0.732  11.557  1.00  0.00           O
ATOM    161  N   PHE    48      -3.261   1.659  13.375  1.00  0.00           N
ATOM    162  H   PHE    48      -3.372   2.286  14.160  1.00  0.00           H
ATOM    163  CA  PHE    48      -1.973   0.982  13.377  1.00  0.00           C
ATOM    164  HA  PHE    48      -2.249   0.013  12.960  1.00  0.00           H
ATOM    165  CB  PHE    48      -0.925   1.648  12.426  1.00  0.00           C
ATOM    166  HB2 PHE    48       0.074   1.218  12.502  1.00  0.00           H
ATOM    167  HB3 PHE    48      -1.249   1.433  11.408  1.00  0.00           H
ATOM    168  CG  PHE    48      -0.808   3.155  12.524  1.00  0.00           C
ATOM    169  CD1 PHE    48      -1.648   3.975  11.833  1.00  0.00           C
ATOM    170  HD1 PHE    48      -2.559   3.699  11.323  1.00  0.00           H
ATOM    171  CE1 PHE    48      -1.495   5.407  11.849  1.00  0.00           C
ATOM    172  HE1 PHE    48      -2.222   6.077  11.413  1.00  0.00           H
ATOM    173  CZ  PHE    48      -0.382   5.924  12.615  1.00  0.00           C
ATOM    174  HZ  PHE    48      -0.221   6.991  12.633  1.00  0.00           H
ATOM    175  CE2 PHE    48       0.391   5.039  13.425  1.00  0.00           C
ATOM    176  HE2 PHE    48       1.235   5.438  13.969  1.00  0.00           H
ATOM    177  CD2 PHE    48       0.220   3.624  13.297  1.00  0.00           C
ATOM    178  HD2 PHE    48       0.837   2.909  13.821  1.00  0.00           H
ATOM    179  C   PHE    48      -1.355   0.642  14.680  1.00  0.00           C
ATOM    180  O   PHE    48      -1.512   1.288  15.678  1.00  0.00           O
ATOM    181  N   ILE    49      -0.629  -0.485  14.706  1.00  0.00           N
ATOM    182  H   ILE    49      -0.549  -1.064  13.882  1.00  0.00           H
ATOM    183  CA  ILE    49       0.073  -1.026  15.918  1.00  0.00           C
ATOM    184  HA  ILE    49       0.184  -0.366  16.779  1.00  0.00           H
ATOM    185  CB  ILE    49      -0.753  -2.167  16.567  1.00  0.00           C
ATOM    186  HB  ILE    49      -1.008  -2.908  15.809  1.00  0.00           H
ATOM    187  CG2 ILE    49      -0.091  -2.972  17.604  1.00  0.00           C
ATOM    188 HG21 ILE    49      -0.772  -3.773  17.889  1.00  0.00           H
ATOM    189 HG22 ILE    49       0.827  -3.386  17.186  1.00  0.00           H
ATOM    190 HG23 ILE    49       0.160  -2.307  18.430  1.00  0.00           H
ATOM    191  CG1 ILE    49      -2.081  -1.541  17.056  1.00  0.00           C
ATOM    192 HG12 ILE    49      -1.821  -0.617  17.571  1.00  0.00           H
ATOM    193 HG13 ILE    49      -2.780  -1.295  16.256  1.00  0.00           H
ATOM    194  CD1 ILE    49      -2.846  -2.451  17.984  1.00  0.00           C
ATOM    195 HD11 ILE    49      -2.849  -3.500  17.688  1.00  0.00           H
ATOM    196 HD12 ILE    49      -2.510  -2.273  19.006  1.00  0.00           H
ATOM    197 HD13 ILE    49      -3.856  -2.043  17.961  1.00  0.00           H
ATOM    198  C   ILE    49       1.523  -1.565  15.610  1.00  0.00           C
ATOM    199  O   ILE    49       1.584  -2.456  14.719  1.00  0.00           O
ATOM    200  N   PRO    50       2.608  -1.138  16.307  1.00  0.00           N
ATOM    201  CD  PRO    50       3.948  -1.632  16.035  1.00  0.00           C
ATOM    202  HD2 PRO    50       4.202  -1.538  14.979  1.00  0.00           H
ATOM    203  HD3 PRO    50       4.066  -2.674  16.330  1.00  0.00           H
ATOM    204  CG  PRO    50       4.845  -0.717  16.896  1.00  0.00           C
ATOM    205  HG2 PRO    50       5.301   0.085  16.315  1.00  0.00           H
ATOM    206  HG3 PRO    50       5.607  -1.275  17.440  1.00  0.00           H
ATOM    207  CB  PRO    50       3.930  -0.210  17.984  1.00  0.00           C
ATOM    208  HB2 PRO    50       4.219   0.774  18.352  1.00  0.00           H
ATOM    209  HB3 PRO    50       4.009  -0.965  18.766  1.00  0.00           H
ATOM    210  CA  PRO    50       2.544  -0.182  17.361  1.00  0.00           C
ATOM    211  HA  PRO    50       1.791  -0.541  18.063  1.00  0.00           H
ATOM    212  C   PRO    50       2.187   1.171  16.769  1.00  0.00           C
ATOM    213  O   PRO    50       2.408   1.510  15.617  1.00  0.00           O
ATOM    214  N   ASN    51       1.701   2.052  17.637  1.00  0.00           N
ATOM    215  H   ASN    51       1.618   1.675  18.570  1.00  0.00           H
ATOM    216  CA  ASN    51       1.021   3.296  17.329  1.00  0.00           C
ATOM    217  HA  ASN    51       0.342   3.088  16.503  1.00  0.00           H
ATOM    218  CB  ASN    51       0.047   3.639  18.475  1.00  0.00           C
ATOM    219  HB2 ASN    51      -0.664   4.408  18.171  1.00  0.00           H
ATOM    220  HB3 ASN    51      -0.544   2.752  18.703  1.00  0.00           H
ATOM    221  CG  ASN    51       0.791   4.009  19.764  1.00  0.00           C
ATOM    222  OD1 ASN    51       1.977   4.261  19.875  1.00  0.00           O
ATOM    223  ND2 ASN    51       0.150   3.746  20.926  1.00  0.00           N
ATOM    224 HD21 ASN    51      -0.784   3.371  21.015  1.00  0.00           H
ATOM    225 HD22 ASN    51       0.793   3.733  21.705  1.00  0.00           H
ATOM    226  C   ASN    51       1.832   4.500  16.739  1.00  0.00           C
ATOM    227  O   ASN    51       1.342   5.641  16.659  1.00  0.00           O
ATOM    228  N   VAL    52       3.089   4.243  16.436  1.00  0.00           N
ATOM    229  H   VAL    52       3.391   3.282  16.506  1.00  0.00           H
ATOM    230  CA  VAL    52       4.023   5.076  15.677  1.00  0.00           C
ATOM    231  HA  VAL    52       3.750   6.114  15.868  1.00  0.00           H
ATOM    232  CB  VAL    52       5.470   4.801  16.194  1.00  0.00           C
ATOM    233  HB  VAL    52       6.192   5.220  15.492  1.00  0.00           H
ATOM    234  CG1 VAL    52       5.666   5.610  17.418  1.00  0.00           C
ATOM    235 HG11 VAL    52       6.731   5.591  17.648  1.00  0.00           H
ATOM    236 HG12 VAL    52       5.358   6.617  17.139  1.00  0.00           H
ATOM    237 HG13 VAL    52       5.217   5.247  18.343  1.00  0.00           H
ATOM    238  CG2 VAL    52       5.793   3.310  16.298  1.00  0.00           C
ATOM    239 HG21 VAL    52       6.879   3.223  16.278  1.00  0.00           H
ATOM    240 HG22 VAL    52       5.411   3.004  17.272  1.00  0.00           H
ATOM    241 HG23 VAL    52       5.499   2.703  15.441  1.00  0.00           H
ATOM    242  C   VAL    52       4.025   4.788  14.232  1.00  0.00           C
ATOM    243  O   VAL    52       3.417   3.815  13.659  1.00  0.00           O
ATOM    244  N   ALA    53       4.689   5.651  13.464  1.00  0.00           N
ATOM    245  H   ALA    53       4.931   6.540  13.877  1.00  0.00           H
ATOM    246  CA  ALA    53       5.043   5.485  12.093  1.00  0.00           C
ATOM    247  HA  ALA    53       4.114   5.336  11.541  1.00  0.00           H
ATOM    248  CB  ALA    53       5.550   6.780  11.546  1.00  0.00           C
ATOM    249  HB1 ALA    53       4.823   7.573  11.715  1.00  0.00           H
ATOM    250  HB2 ALA    53       6.402   7.046  12.172  1.00  0.00           H
ATOM    251  HB3 ALA    53       5.781   6.605  10.495  1.00  0.00           H
ATOM    252  C   ALA    53       6.014   4.236  11.773  1.00  0.00           C
ATOM    253  O   ALA    53       6.797   3.917  12.653  1.00  0.00           O
ATOM    254  N   GLU    54       5.853   3.644  10.636  1.00  0.00           N
ATOM    255  H   GLU    54       5.334   4.208   9.979  1.00  0.00           H
ATOM    256  CA  GLU    54       6.511   2.402  10.126  1.00  0.00           C
ATOM    257  HA  GLU    54       6.098   1.633  10.779  1.00  0.00           H
ATOM    258  CB  GLU    54       6.092   2.193   8.691  1.00  0.00           C
ATOM    259  HB2 GLU    54       5.097   2.615   8.551  1.00  0.00           H
ATOM    260  HB3 GLU    54       6.659   2.734   7.933  1.00  0.00           H
ATOM    261  CG  GLU    54       6.196   0.707   8.293  1.00  0.00           C
ATOM    262  HG2 GLU    54       7.183   0.346   8.583  1.00  0.00           H
ATOM    263  HG3 GLU    54       5.457   0.097   8.812  1.00  0.00           H
ATOM    264  CD  GLU    54       6.018   0.394   6.835  1.00  0.00           C
ATOM    265  OE1 GLU    54       6.124   1.371   6.009  1.00  0.00           O
ATOM    266  OE2 GLU    54       5.523  -0.714   6.436  1.00  0.00           O
ATOM    267  C   GLU    54       8.079   2.515  10.160  1.00  0.00           C
ATOM    268  O   GLU    54       8.790   1.637  10.582  1.00  0.00           O
ATOM    269  N   LYS    55       8.603   3.699   9.682  1.00  0.00           N
ATOM    270  H   LYS    55       7.927   4.380   9.369  1.00  0.00           H
ATOM    271  CA  LYS    55      10.017   4.106   9.634  1.00  0.00           C
ATOM    272  HA  LYS    55      10.719   3.278   9.541  1.00  0.00           H
ATOM    273  CB  LYS    55      10.411   5.111   8.526  1.00  0.00           C
ATOM    274  HB2 LYS    55       9.536   5.706   8.262  1.00  0.00           H
ATOM    275  HB3 LYS    55      11.240   5.742   8.847  1.00  0.00           H
ATOM    276  CG  LYS    55      10.725   4.439   7.158  1.00  0.00           C
ATOM    277  HG2 LYS    55      10.973   5.247   6.469  1.00  0.00           H
ATOM    278  HG3 LYS    55      11.657   3.895   7.311  1.00  0.00           H
ATOM    279  CD  LYS    55       9.725   3.540   6.413  1.00  0.00           C
ATOM    280  HD2 LYS    55      10.230   3.011   5.605  1.00  0.00           H
ATOM    281  HD3 LYS    55       9.496   2.729   7.104  1.00  0.00           H
ATOM    282  CE  LYS    55       8.498   4.287   5.870  1.00  0.00           C
ATOM    283  HE2 LYS    55       7.947   4.770   6.677  1.00  0.00           H
ATOM    284  HE3 LYS    55       8.892   4.982   5.128  1.00  0.00           H
ATOM    285  NZ  LYS    55       7.631   3.513   5.006  1.00  0.00           N
ATOM    286  HZ1 LYS    55       6.999   4.173   4.575  1.00  0.00           H
ATOM    287  HZ2 LYS    55       8.121   3.144   4.204  1.00  0.00           H
ATOM    288  HZ3 LYS    55       7.117   2.764   5.447  1.00  0.00           H
ATOM    289  C   LYS    55      10.566   4.533  11.001  1.00  0.00           C
ATOM    290  O   LYS    55      11.589   5.296  10.979  1.00  0.00           O
ATOM    291  N   THR    56       9.937   4.083  12.108  1.00  0.00           N
ATOM    292  H   THR    56       9.069   3.571  12.031  1.00  0.00           H
ATOM    293  CA  THR    56      10.413   4.409  13.482  1.00  0.00           C
ATOM    294  HA  THR    56      11.208   5.130  13.293  1.00  0.00           H
ATOM    295  CB  THR    56       9.362   5.128  14.308  1.00  0.00           C
ATOM    296  HB  THR    56       9.787   5.576  15.206  1.00  0.00           H
ATOM    297  CG2 THR    56       8.672   6.294  13.530  1.00  0.00           C
ATOM    298 HG21 THR    56       8.325   6.101  12.514  1.00  0.00           H
ATOM    299 HG22 THR    56       7.808   6.603  14.118  1.00  0.00           H
ATOM    300 HG23 THR    56       9.350   7.146  13.517  1.00  0.00           H
ATOM    301  OG1 THR    56       8.429   4.241  14.719  1.00  0.00           O
ATOM    302  HG1 THR    56       7.773   4.113  14.030  1.00  0.00           H
ATOM    303  C   THR    56      11.170   3.240  14.138  1.00  0.00           C
ATOM    304  O   THR    56      10.865   2.064  13.986  1.00  0.00           O
ATOM    305  N   LEU    57      12.063   3.535  15.049  1.00  0.00           N
ATOM    306  H   LEU    57      12.270   4.513  15.198  1.00  0.00           H
ATOM    307  CA  LEU    57      12.940   2.500  15.722  1.00  0.00           C
ATOM    308  HA  LEU    57      13.390   1.824  14.995  1.00  0.00           H
ATOM    309  CB  LEU    57      14.039   3.219  16.468  1.00  0.00           C
ATOM    310  HB2 LEU    57      14.485   3.878  15.723  1.00  0.00           H
ATOM    311  HB3 LEU    57      13.628   3.893  17.219  1.00  0.00           H
ATOM    312  CG  LEU    57      15.092   2.417  17.311  1.00  0.00           C
ATOM    313  HG  LEU    57      14.681   1.776  18.090  1.00  0.00           H
ATOM    314  CD1 LEU    57      15.772   1.370  16.547  1.00  0.00           C
ATOM    315 HD11 LEU    57      16.161   1.837  15.643  1.00  0.00           H
ATOM    316 HD12 LEU    57      16.535   0.928  17.188  1.00  0.00           H
ATOM    317 HD13 LEU    57      15.026   0.618  16.289  1.00  0.00           H
ATOM    318  CD2 LEU    57      16.107   3.321  18.046  1.00  0.00           C
ATOM    319 HD21 LEU    57      16.791   2.683  18.605  1.00  0.00           H
ATOM    320 HD22 LEU    57      16.688   4.048  17.478  1.00  0.00           H
ATOM    321 HD23 LEU    57      15.386   3.796  18.710  1.00  0.00           H
ATOM    322  C   LEU    57      12.249   1.499  16.709  1.00  0.00           C
ATOM    323  O   LEU    57      12.722   0.357  16.989  1.00  0.00           O
ATOM    324  N   GLY    58      11.083   1.839  17.173  1.00  0.00           N
ATOM    325  H   GLY    58      10.783   2.784  16.979  1.00  0.00           H
ATOM    326  CA  GLY    58      10.104   1.056  17.845  1.00  0.00           C
ATOM    327  HA2 GLY    58      10.629   0.389  18.529  1.00  0.00           H
ATOM    328  HA3 GLY    58       9.447   1.666  18.466  1.00  0.00           H
ATOM    329  C   GLY    58       9.178   0.279  16.862  1.00  0.00           C
ATOM    330  O   GLY    58       8.287  -0.383  17.405  1.00  0.00           O
ATOM    331  N   ALA    59       9.251   0.440  15.585  1.00  0.00           N
ATOM    332  H   ALA    59       9.860   1.208  15.340  1.00  0.00           H
ATOM    333  CA  ALA    59       8.467  -0.096  14.507  1.00  0.00           C
ATOM    334  HA  ALA    59       7.801  -0.830  14.960  1.00  0.00           H
ATOM    335  CB  ALA    59       7.578   0.997  13.877  1.00  0.00           C
ATOM    336  HB1 ALA    59       8.242   1.747  13.448  1.00  0.00           H
ATOM    337  HB2 ALA    59       7.021   0.572  13.043  1.00  0.00           H
ATOM    338  HB3 ALA    59       6.905   1.390  14.639  1.00  0.00           H
ATOM    339  C   ALA    59       9.485  -0.826  13.486  1.00  0.00           C
ATOM    340  O   ALA    59      10.497  -1.323  13.914  1.00  0.00           O
ATOM    341  N   SER    60       9.080  -1.006  12.222  1.00  0.00           N
ATOM    342  H   SER    60       8.169  -0.748  11.871  1.00  0.00           H
ATOM    343  CA  SER    60       9.933  -1.597  11.148  1.00  0.00           C
ATOM    344  HA  SER    60      10.203  -2.607  11.457  1.00  0.00           H
ATOM    345  CB  SER    60       8.969  -1.741   9.861  1.00  0.00           C
ATOM    346  HB2 SER    60       8.752  -0.722   9.542  1.00  0.00           H
ATOM    347  HB3 SER    60       9.601  -2.179   9.089  1.00  0.00           H
ATOM    348  OG  SER    60       7.837  -2.675  10.041  1.00  0.00           O
ATOM    349  HG  SER    60       7.128  -2.404   9.454  1.00  0.00           H
ATOM    350  C   SER    60      11.229  -0.779  10.881  1.00  0.00           C
ATOM    351  O   SER    60      12.199  -1.324  10.305  1.00  0.00           O
ATOM    352  N   GLY    61      11.306   0.500  11.267  1.00  0.00           N
ATOM    353  H   GLY    61      10.524   0.882  11.780  1.00  0.00           H
ATOM    354  CA  GLY    61      12.565   1.277  11.239  1.00  0.00           C
ATOM    355  HA2 GLY    61      12.441   2.136  11.899  1.00  0.00           H
ATOM    356  HA3 GLY    61      13.392   0.631  11.534  1.00  0.00           H
ATOM    357  C   GLY    61      13.074   1.832   9.967  1.00  0.00           C
ATOM    358  O   GLY    61      12.494   1.585   8.960  1.00  0.00           O
ATOM    359  N   ARG    62      14.263   2.451   9.937  1.00  0.00           N
ATOM    360  H   ARG    62      14.758   2.388  10.816  1.00  0.00           H
ATOM    361  CA  ARG    62      14.784   3.105   8.777  1.00  0.00           C
ATOM    362  HA  ARG    62      14.409   4.126   8.698  1.00  0.00           H
ATOM    363  CB  ARG    62      16.249   3.269   9.014  1.00  0.00           C
ATOM    364  HB2 ARG    62      16.471   3.754   9.965  1.00  0.00           H
ATOM    365  HB3 ARG    62      16.746   2.302   9.088  1.00  0.00           H
ATOM    366  CG  ARG    62      17.034   4.170   8.045  1.00  0.00           C
ATOM    367  HG2 ARG    62      17.233   3.554   7.168  1.00  0.00           H
ATOM    368  HG3 ARG    62      16.526   5.082   7.732  1.00  0.00           H
ATOM    369  CD  ARG    62      18.435   4.602   8.450  1.00  0.00           C
ATOM    370  HD2 ARG    62      18.574   5.482   7.823  1.00  0.00           H
ATOM    371  HD3 ARG    62      18.447   5.092   9.423  1.00  0.00           H
ATOM    372  NE  ARG    62      19.442   3.533   8.253  1.00  0.00           N
ATOM    373  HE  ARG    62      19.087   2.600   8.102  1.00  0.00           H
ATOM    374  CZ  ARG    62      20.770   3.632   8.279  1.00  0.00           C
ATOM    375  NH1 ARG    62      21.378   4.675   8.714  1.00  0.00           N
ATOM    376 HH11 ARG    62      22.355   4.687   8.973  1.00  0.00           H
ATOM    377 HH12 ARG    62      20.756   5.462   8.828  1.00  0.00           H
ATOM    378  NH2 ARG    62      21.535   2.606   8.014  1.00  0.00           N
ATOM    379 HH21 ARG    62      22.537   2.729   7.985  1.00  0.00           H
ATOM    380 HH22 ARG    62      21.038   1.820   7.620  1.00  0.00           H
ATOM    381  C   ARG    62      14.537   2.457   7.457  1.00  0.00           C
ATOM    382  O   ARG    62      14.656   1.250   7.305  1.00  0.00           O
ATOM    383  N   TYR    63      14.278   3.267   6.428  1.00  0.00           N
ATOM    384  H   TYR    63      13.816   4.147   6.607  1.00  0.00           H
ATOM    385  CA  TYR    63      14.361   2.826   5.004  1.00  0.00           C
ATOM    386  HA  TYR    63      13.981   1.805   4.944  1.00  0.00           H
ATOM    387  CB  TYR    63      13.415   3.664   4.109  1.00  0.00           C
ATOM    388  HB2 TYR    63      12.373   3.409   4.301  1.00  0.00           H
ATOM    389  HB3 TYR    63      13.699   4.697   4.309  1.00  0.00           H
ATOM    390  CG  TYR    63      13.628   3.374   2.576  1.00  0.00           C
ATOM    391  CD1 TYR    63      13.044   2.266   1.922  1.00  0.00           C
ATOM    392  HD1 TYR    63      12.541   1.586   2.593  1.00  0.00           H
ATOM    393  CE1 TYR    63      13.194   1.961   0.535  1.00  0.00           C
ATOM    394  HE1 TYR    63      12.932   1.025   0.065  1.00  0.00           H
ATOM    395  CZ  TYR    63      13.896   2.908  -0.239  1.00  0.00           C
ATOM    396  OH  TYR    63      13.889   2.934  -1.606  1.00  0.00           O
ATOM    397  HH  TYR    63      14.348   3.653  -2.046  1.00  0.00           H
ATOM    398  CE2 TYR    63      14.336   4.101   0.411  1.00  0.00           C
ATOM    399  HE2 TYR    63      14.780   4.897  -0.169  1.00  0.00           H
ATOM    400  CD2 TYR    63      14.266   4.317   1.805  1.00  0.00           C
ATOM    401  HD2 TYR    63      14.602   5.254   2.224  1.00  0.00           H
ATOM    402  C   TYR    63      15.781   2.726   4.515  1.00  0.00           C
ATOM    403  O   TYR    63      16.466   3.734   4.391  1.00  0.00           O
ATOM    404  N   GLU    64      16.240   1.518   4.174  1.00  0.00           N
ATOM    405  H   GLU    64      15.573   0.761   4.241  1.00  0.00           H
ATOM    406  CA  GLU    64      17.651   1.210   3.810  1.00  0.00           C
ATOM    407  HA  GLU    64      18.361   1.934   4.212  1.00  0.00           H
ATOM    408  CB  GLU    64      18.087  -0.167   4.336  1.00  0.00           C
ATOM    409  HB2 GLU    64      17.509  -0.846   3.708  1.00  0.00           H
ATOM    410  HB3 GLU    64      19.149  -0.207   4.091  1.00  0.00           H
ATOM    411  CG  GLU    64      17.788  -0.502   5.837  1.00  0.00           C
ATOM    412  HG2 GLU    64      16.708  -0.466   5.978  1.00  0.00           H
ATOM    413  HG3 GLU    64      18.035  -1.551   5.998  1.00  0.00           H
ATOM    414  CD  GLU    64      18.417   0.442   6.919  1.00  0.00           C
ATOM    415  OE1 GLU    64      19.190   1.360   6.597  1.00  0.00           O
ATOM    416  OE2 GLU    64      18.357   0.098   8.106  1.00  0.00           O
ATOM    417  C   GLU    64      17.914   1.396   2.329  1.00  0.00           C
ATOM    418  O   GLU    64      19.080   1.299   1.990  1.00  0.00           O
ATOM    419  N   GLY    65      16.941   1.653   1.458  1.00  0.00           N
ATOM    420  H   GLY    65      15.992   1.586   1.797  1.00  0.00           H
ATOM    421  CA  GLY    65      17.051   1.795   0.010  1.00  0.00           C
ATOM    422  HA2 GLY    65      16.586   2.717  -0.338  1.00  0.00           H
ATOM    423  HA3 GLY    65      18.084   2.003  -0.270  1.00  0.00           H
ATOM    424  C   GLY    65      16.630   0.614  -0.734  1.00  0.00           C
ATOM    425  O   GLY    65      16.814  -0.495  -0.214  1.00  0.00           O
ATOM    426  N   LYS    66      16.480   0.777  -2.059  1.00  0.00           N
ATOM    427  H   LYS    66      16.531   1.710  -2.443  1.00  0.00           H
ATOM    428  CA  LYS    66      15.877  -0.248  -2.910  1.00  0.00           C
ATOM    429  HA  LYS    66      14.967  -0.650  -2.464  1.00  0.00           H
ATOM    430  CB  LYS    66      15.506   0.540  -4.138  1.00  0.00           C
ATOM    431  HB2 LYS    66      14.910   1.416  -3.882  1.00  0.00           H
ATOM    432  HB3 LYS    66      16.408   1.045  -4.485  1.00  0.00           H
ATOM    433  CG  LYS    66      15.066  -0.217  -5.439  1.00  0.00           C
ATOM    434  HG2 LYS    66      14.971   0.509  -6.246  1.00  0.00           H
ATOM    435  HG3 LYS    66      16.007  -0.717  -5.670  1.00  0.00           H
ATOM    436  CD  LYS    66      13.844  -1.192  -5.452  1.00  0.00           C
ATOM    437  HD2 LYS    66      14.137  -2.064  -4.867  1.00  0.00           H
ATOM    438  HD3 LYS    66      12.985  -0.564  -5.217  1.00  0.00           H
ATOM    439  CE  LYS    66      13.756  -1.786  -6.872  1.00  0.00           C
ATOM    440  HE2 LYS    66      13.046  -1.183  -7.438  1.00  0.00           H
ATOM    441  HE3 LYS    66      14.736  -1.920  -7.329  1.00  0.00           H
ATOM    442  NZ  LYS    66      13.123  -3.115  -6.967  1.00  0.00           N
ATOM    443  HZ1 LYS    66      13.089  -3.515  -7.894  1.00  0.00           H
ATOM    444  HZ2 LYS    66      13.466  -3.806  -6.315  1.00  0.00           H
ATOM    445  HZ3 LYS    66      12.202  -2.975  -6.577  1.00  0.00           H
ATOM    446  C   LYS    66      16.861  -1.385  -3.172  1.00  0.00           C
ATOM    447  O   LYS    66      18.051  -1.112  -3.485  1.00  0.00           O
ATOM    448  N   ILE    67      16.426  -2.606  -3.015  1.00  0.00           N
ATOM    449  H   ILE    67      15.429  -2.697  -2.876  1.00  0.00           H
ATOM    450  CA  ILE    67      17.167  -3.882  -3.371  1.00  0.00           C
ATOM    451  HA  ILE    67      18.233  -3.665  -3.296  1.00  0.00           H
ATOM    452  CB  ILE    67      16.952  -5.091  -2.443  1.00  0.00           C
ATOM    453  HB  ILE    67      15.866  -5.157  -2.503  1.00  0.00           H
ATOM    454  CG2 ILE    67      17.568  -6.399  -2.975  1.00  0.00           C
ATOM    455 HG21 ILE    67      17.221  -7.213  -2.338  1.00  0.00           H
ATOM    456 HG22 ILE    67      17.404  -6.635  -4.026  1.00  0.00           H
ATOM    457 HG23 ILE    67      18.644  -6.306  -2.828  1.00  0.00           H
ATOM    458  CG1 ILE    67      17.477  -4.880  -0.981  1.00  0.00           C
ATOM    459 HG12 ILE    67      18.566  -4.911  -1.023  1.00  0.00           H
ATOM    460 HG13 ILE    67      17.086  -3.916  -0.658  1.00  0.00           H
ATOM    461  CD1 ILE    67      17.128  -5.948   0.067  1.00  0.00           C
ATOM    462 HD11 ILE    67      17.354  -5.647   1.090  1.00  0.00           H
ATOM    463 HD12 ILE    67      16.065  -6.140  -0.076  1.00  0.00           H
ATOM    464 HD13 ILE    67      17.570  -6.921  -0.147  1.00  0.00           H
ATOM    465  C   ILE    67      16.829  -4.188  -4.799  1.00  0.00           C
ATOM    466  O   ILE    67      15.632  -4.370  -5.124  1.00  0.00           O
ATOM    467  N   SER    68      17.760  -4.171  -5.717  1.00  0.00           N
ATOM    468  H   SER    68      18.670  -3.808  -5.471  1.00  0.00           H
ATOM    469  CA  SER    68      17.570  -4.556  -7.113  1.00  0.00           C
ATOM    470  HA  SER    68      16.501  -4.624  -7.315  1.00  0.00           H
ATOM    471  CB  SER    68      18.217  -3.558  -8.126  1.00  0.00           C
ATOM    472  HB2 SER    68      18.253  -3.961  -9.138  1.00  0.00           H
ATOM    473  HB3 SER    68      17.653  -2.631  -8.024  1.00  0.00           H
ATOM    474  OG  SER    68      19.585  -3.337  -7.789  1.00  0.00           O
ATOM    475  HG  SER    68      19.646  -2.406  -7.561  1.00  0.00           H
ATOM    476  C   SER    68      17.986  -6.041  -7.441  1.00  0.00           C
ATOM    477  O   SER    68      18.812  -6.493  -6.679  1.00  0.00           O
ATOM    478  N   ARG    69      17.431  -6.837  -8.412  1.00  0.00           N
ATOM    479  H   ARG    69      16.673  -6.404  -8.920  1.00  0.00           H
ATOM    480  CA  ARG    69      17.505  -8.345  -8.490  1.00  0.00           C
ATOM    481  HA  ARG    69      16.872  -8.744  -7.698  1.00  0.00           H
ATOM    482  CB  ARG    69      16.830  -8.851  -9.807  1.00  0.00           C
ATOM    483  HB2 ARG    69      17.439  -9.613 -10.293  1.00  0.00           H
ATOM    484  HB3 ARG    69      15.927  -9.340  -9.440  1.00  0.00           H
ATOM    485  CG  ARG    69      16.495  -7.775 -10.812  1.00  0.00           C
ATOM    486  HG2 ARG    69      15.854  -7.055 -10.304  1.00  0.00           H
ATOM    487  HG3 ARG    69      17.385  -7.264 -11.179  1.00  0.00           H
ATOM    488  CD  ARG    69      15.616  -8.133 -12.078  1.00  0.00           C
ATOM    489  HD2 ARG    69      15.160  -7.186 -12.366  1.00  0.00           H
ATOM    490  HD3 ARG    69      16.239  -8.512 -12.888  1.00  0.00           H
ATOM    491  NE  ARG    69      14.584  -9.133 -11.755  1.00  0.00           N
ATOM    492  HE  ARG    69      14.973 -10.044 -11.559  1.00  0.00           H
ATOM    493  CZ  ARG    69      13.275  -8.996 -11.731  1.00  0.00           C
ATOM    494  NH1 ARG    69      12.770  -7.862 -11.822  1.00  0.00           N
ATOM    495 HH11 ARG    69      11.766  -7.790 -11.908  1.00  0.00           H
ATOM    496 HH12 ARG    69      13.382  -7.068 -11.944  1.00  0.00           H
ATOM    497  NH2 ARG    69      12.473 -10.001 -11.609  1.00  0.00           N
ATOM    498 HH21 ARG    69      11.481  -9.835 -11.521  1.00  0.00           H
ATOM    499 HH22 ARG    69      12.904 -10.901 -11.447  1.00  0.00           H
ATOM    500  C   ARG    69      18.952  -8.858  -8.502  1.00  0.00           C
ATOM    501  O   ARG    69      19.082 -10.094  -8.413  1.00  0.00           O
ATOM    502  N   ASN    70      19.993  -8.079  -8.748  1.00  0.00           N
ATOM    503  H   ASN    70      19.869  -7.087  -8.894  1.00  0.00           H
ATOM    504  CA  ASN    70      21.424  -8.483  -8.684  1.00  0.00           C
ATOM    505  HA  ASN    70      21.461  -9.510  -8.322  1.00  0.00           H
ATOM    506  CB  ASN    70      22.079  -8.481 -10.113  1.00  0.00           C
ATOM    507  HB2 ASN    70      21.951  -7.517 -10.603  1.00  0.00           H
ATOM    508  HB3 ASN    70      23.131  -8.668  -9.895  1.00  0.00           H
ATOM    509  CG  ASN    70      21.592  -9.596 -10.991  1.00  0.00           C
ATOM    510  OD1 ASN    70      22.143 -10.749 -11.049  1.00  0.00           O
ATOM    511  ND2 ASN    70      20.707  -9.292 -11.861  1.00  0.00           N
ATOM    512 HD21 ASN    70      20.424  -9.974 -12.550  1.00  0.00           H
ATOM    513 HD22 ASN    70      20.330  -8.357 -11.805  1.00  0.00           H
ATOM    514  C   ASN    70      22.268  -7.678  -7.642  1.00  0.00           C
ATOM    515  O   ASN    70      23.535  -7.769  -7.620  1.00  0.00           O
ATOM    516  N   SER    71      21.558  -6.949  -6.743  1.00  0.00           N
ATOM    517  H   SER    71      20.559  -6.828  -6.828  1.00  0.00           H
ATOM    518  CA  SER    71      22.136  -6.399  -5.492  1.00  0.00           C
ATOM    519  HA  SER    71      22.831  -5.598  -5.745  1.00  0.00           H
ATOM    520  CB  SER    71      21.052  -5.570  -4.822  1.00  0.00           C
ATOM    521  HB2 SER    71      20.835  -4.656  -5.374  1.00  0.00           H
ATOM    522  HB3 SER    71      20.176  -6.220  -4.816  1.00  0.00           H
ATOM    523  OG  SER    71      21.504  -5.261  -3.455  1.00  0.00           O
ATOM    524  HG  SER    71      22.047  -4.470  -3.448  1.00  0.00           H
ATOM    525  C   SER    71      22.790  -7.360  -4.546  1.00  0.00           C
ATOM    526  O   SER    71      22.305  -8.502  -4.351  1.00  0.00           O
ATOM    527  N   GLU    72      23.890  -6.965  -3.943  1.00  0.00           N
ATOM    528  H   GLU    72      24.139  -5.988  -4.002  1.00  0.00           H
ATOM    529  CA  GLU    72      24.508  -7.882  -2.950  1.00  0.00           C
ATOM    530  HA  GLU    72      24.709  -8.847  -3.414  1.00  0.00           H
ATOM    531  CB  GLU    72      25.895  -7.344  -2.535  1.00  0.00           C
ATOM    532  HB2 GLU    72      25.841  -6.294  -2.249  1.00  0.00           H
ATOM    533  HB3 GLU    72      26.255  -7.879  -1.657  1.00  0.00           H
ATOM    534  CG  GLU    72      26.936  -7.334  -3.662  1.00  0.00           C
ATOM    535  HG2 GLU    72      26.624  -6.555  -4.357  1.00  0.00           H
ATOM    536  HG3 GLU    72      27.932  -7.051  -3.322  1.00  0.00           H
ATOM    537  CD  GLU    72      27.190  -8.591  -4.514  1.00  0.00           C
ATOM    538  OE1 GLU    72      27.469  -8.430  -5.734  1.00  0.00           O
ATOM    539  OE2 GLU    72      27.242  -9.709  -3.943  1.00  0.00           O
ATOM    540  C   GLU    72      23.682  -8.210  -1.668  1.00  0.00           C
ATOM    541  O   GLU    72      23.983  -9.183  -0.986  1.00  0.00           O
ATOM    542  N   ARG    73      22.702  -7.345  -1.290  1.00  0.00           N
ATOM    543  H   ARG    73      22.501  -6.509  -1.821  1.00  0.00           H
ATOM    544  CA  ARG    73      21.737  -7.633  -0.223  1.00  0.00           C
ATOM    545  HA  ARG    73      22.146  -8.289   0.545  1.00  0.00           H
ATOM    546  CB  ARG    73      21.393  -6.306   0.504  1.00  0.00           C
ATOM    547  HB2 ARG    73      22.248  -5.632   0.468  1.00  0.00           H
ATOM    548  HB3 ARG    73      20.673  -5.912  -0.213  1.00  0.00           H
ATOM    549  CG  ARG    73      20.616  -6.324   1.847  1.00  0.00           C
ATOM    550  HG2 ARG    73      19.580  -6.576   1.619  1.00  0.00           H
ATOM    551  HG3 ARG    73      21.142  -6.983   2.538  1.00  0.00           H
ATOM    552  CD  ARG    73      20.610  -4.956   2.529  1.00  0.00           C
ATOM    553  HD2 ARG    73      21.597  -4.660   2.883  1.00  0.00           H
ATOM    554  HD3 ARG    73      20.348  -4.099   1.907  1.00  0.00           H
ATOM    555  NE  ARG    73      19.635  -4.937   3.631  1.00  0.00           N
ATOM    556  HE  ARG    73      19.781  -5.537   4.430  1.00  0.00           H
ATOM    557  CZ  ARG    73      18.564  -4.262   3.750  1.00  0.00           C
ATOM    558  NH1 ARG    73      18.093  -3.438   2.837  1.00  0.00           N
ATOM    559 HH11 ARG    73      17.223  -3.001   3.105  1.00  0.00           H
ATOM    560 HH12 ARG    73      18.629  -3.058   2.070  1.00  0.00           H
ATOM    561  NH2 ARG    73      17.730  -4.485   4.720  1.00  0.00           N
ATOM    562 HH21 ARG    73      17.991  -5.034   5.527  1.00  0.00           H
ATOM    563 HH22 ARG    73      16.815  -4.061   4.783  1.00  0.00           H
ATOM    564  C   ARG    73      20.530  -8.476  -0.710  1.00  0.00           C
ATOM    565  O   ARG    73      19.766  -8.828   0.130  1.00  0.00           O
ATOM    566  N   PHE    74      20.312  -8.740  -1.967  1.00  0.00           N
ATOM    567  H   PHE    74      20.963  -8.330  -2.621  1.00  0.00           H
ATOM    568  CA  PHE    74      19.112  -9.524  -2.450  1.00  0.00           C
ATOM    569  HA  PHE    74      18.231  -9.050  -2.019  1.00  0.00           H
ATOM    570  CB  PHE    74      18.979  -9.455  -3.986  1.00  0.00           C
ATOM    571  HB2 PHE    74      18.735  -8.406  -4.155  1.00  0.00           H
ATOM    572  HB3 PHE    74      19.903  -9.738  -4.489  1.00  0.00           H
ATOM    573  CG  PHE    74      17.860 -10.328  -4.540  1.00  0.00           C
ATOM    574  CD1 PHE    74      16.589  -9.810  -4.654  1.00  0.00           C
ATOM    575  HD1 PHE    74      16.437  -8.804  -4.291  1.00  0.00           H
ATOM    576  CE1 PHE    74      15.593 -10.463  -5.389  1.00  0.00           C
ATOM    577  HE1 PHE    74      14.734  -9.837  -5.582  1.00  0.00           H
ATOM    578  CZ  PHE    74      15.774 -11.688  -6.036  1.00  0.00           C
ATOM    579  HZ  PHE    74      15.131 -12.189  -6.744  1.00  0.00           H
ATOM    580  CE2 PHE    74      17.083 -12.216  -5.884  1.00  0.00           C
ATOM    581  HE2 PHE    74      17.363 -13.093  -6.449  1.00  0.00           H
ATOM    582  CD2 PHE    74      18.099 -11.584  -5.164  1.00  0.00           C
ATOM    583  HD2 PHE    74      19.064 -12.069  -5.139  1.00  0.00           H
ATOM    584  C   PHE    74      19.031 -10.943  -1.965  1.00  0.00           C
ATOM    585  O   PHE    74      18.013 -11.614  -1.900  1.00  0.00           O
ATOM    586  N   LYS    75      20.157 -11.424  -1.494  1.00  0.00           N
ATOM    587  H   LYS    75      21.018 -10.941  -1.707  1.00  0.00           H
ATOM    588  CA  LYS    75      20.313 -12.722  -0.745  1.00  0.00           C
ATOM    589  HA  LYS    75      19.777 -13.465  -1.335  1.00  0.00           H
ATOM    590  CB  LYS    75      21.739 -13.173  -0.811  1.00  0.00           C
ATOM    591  HB2 LYS    75      21.796 -14.193  -0.433  1.00  0.00           H
ATOM    592  HB3 LYS    75      22.056 -13.252  -1.851  1.00  0.00           H
ATOM    593  CG  LYS    75      22.651 -12.440   0.174  1.00  0.00           C
ATOM    594  HG2 LYS    75      22.730 -11.413  -0.180  1.00  0.00           H
ATOM    595  HG3 LYS    75      22.143 -12.461   1.138  1.00  0.00           H
ATOM    596  CD  LYS    75      23.941 -13.203   0.219  1.00  0.00           C
ATOM    597  HD2 LYS    75      23.698 -14.089   0.804  1.00  0.00           H
ATOM    598  HD3 LYS    75      24.226 -13.450  -0.804  1.00  0.00           H
ATOM    599  CE  LYS    75      25.063 -12.413   0.897  1.00  0.00           C
ATOM    600  HE2 LYS    75      24.633 -12.158   1.866  1.00  0.00           H
ATOM    601  HE3 LYS    75      26.017 -12.939   0.910  1.00  0.00           H
ATOM    602  NZ  LYS    75      25.243 -11.057   0.300  1.00  0.00           N
ATOM    603  HZ1 LYS    75      26.019 -10.616   0.773  1.00  0.00           H
ATOM    604  HZ2 LYS    75      25.619 -11.235  -0.620  1.00  0.00           H
ATOM    605  HZ3 LYS    75      24.418 -10.475   0.324  1.00  0.00           H
ATOM    606  C   LYS    75      19.708 -12.757   0.680  1.00  0.00           C
ATOM    607  O   LYS    75      19.560 -13.816   1.229  1.00  0.00           O
ATOM    608  N   GLU    76      19.255 -11.655   1.262  1.00  0.00           N
ATOM    609  H   GLU    76      19.439 -10.803   0.752  1.00  0.00           H
ATOM    610  CA  GLU    76      18.259 -11.536   2.362  1.00  0.00           C
ATOM    611  HA  GLU    76      18.615 -12.294   3.059  1.00  0.00           H
ATOM    612  CB  GLU    76      18.254 -10.122   2.928  1.00  0.00           C
ATOM    613  HB2 GLU    76      18.040  -9.444   2.102  1.00  0.00           H
ATOM    614  HB3 GLU    76      17.534 -10.110   3.746  1.00  0.00           H
ATOM    615  CG  GLU    76      19.642  -9.684   3.473  1.00  0.00           C
ATOM    616  HG2 GLU    76      20.315  -9.698   2.615  1.00  0.00           H
ATOM    617  HG3 GLU    76      19.551  -8.675   3.873  1.00  0.00           H
ATOM    618  CD  GLU    76      20.275 -10.538   4.599  1.00  0.00           C
ATOM    619  OE1 GLU    76      21.501 -10.528   4.590  1.00  0.00           O
ATOM    620  OE2 GLU    76      19.563 -11.235   5.380  1.00  0.00           O
ATOM    621  C   GLU    76      16.835 -12.034   2.162  1.00  0.00           C
ATOM    622  O   GLU    76      16.044 -12.335   3.064  1.00  0.00           O
ATOM    623  N   LEU    77      16.343 -12.010   0.862  1.00  0.00           N
ATOM    624  H   LEU    77      16.917 -11.696   0.093  1.00  0.00           H
ATOM    625  CA  LEU    77      15.035 -12.437   0.366  1.00  0.00           C
ATOM    626  HA  LEU    77      14.291 -12.248   1.139  1.00  0.00           H
ATOM    627  CB  LEU    77      14.568 -11.700  -0.928  1.00  0.00           C
ATOM    628  HB2 LEU    77      15.280 -11.802  -1.747  1.00  0.00           H
ATOM    629  HB3 LEU    77      13.592 -12.140  -1.130  1.00  0.00           H
ATOM    630  CG  LEU    77      14.350 -10.143  -0.787  1.00  0.00           C
ATOM    631  HG  LEU    77      13.854  -9.939   0.162  1.00  0.00           H
ATOM    632  CD1 LEU    77      15.591  -9.277  -0.776  1.00  0.00           C
ATOM    633 HD11 LEU    77      16.331  -9.575  -0.033  1.00  0.00           H
ATOM    634 HD12 LEU    77      16.045  -9.243  -1.766  1.00  0.00           H
ATOM    635 HD13 LEU    77      15.314  -8.246  -0.557  1.00  0.00           H
ATOM    636  CD2 LEU    77      13.252  -9.639  -1.786  1.00  0.00           C
ATOM    637 HD21 LEU    77      13.501  -9.734  -2.843  1.00  0.00           H
ATOM    638 HD22 LEU    77      12.373 -10.248  -1.578  1.00  0.00           H
ATOM    639 HD23 LEU    77      13.030  -8.574  -1.716  1.00  0.00           H
ATOM    640  C   LEU    77      15.066 -13.983   0.064  1.00  0.00           C
ATOM    641  O   LEU    77      16.186 -14.532  -0.146  1.00  0.00           O
ATOM    642  N   THR    78      13.887 -14.597   0.049  1.00  0.00           N
ATOM    643  H   THR    78      13.097 -14.099   0.433  1.00  0.00           H
ATOM    644  CA  THR    78      13.503 -15.979  -0.271  1.00  0.00           C
ATOM    645  HA  THR    78      14.267 -16.538  -0.812  1.00  0.00           H
ATOM    646  CB  THR    78      13.396 -16.886   1.002  1.00  0.00           C
ATOM    647  HB  THR    78      14.323 -16.636   1.518  1.00  0.00           H
ATOM    648  CG2 THR    78      12.296 -16.597   1.950  1.00  0.00           C
ATOM    649 HG21 THR    78      12.340 -17.213   2.848  1.00  0.00           H
ATOM    650 HG22 THR    78      12.147 -15.580   2.312  1.00  0.00           H
ATOM    651 HG23 THR    78      11.282 -16.585   1.551  1.00  0.00           H
ATOM    652  OG1 THR    78      13.437 -18.289   0.762  1.00  0.00           O
ATOM    653  HG1 THR    78      13.795 -18.751   1.523  1.00  0.00           H
ATOM    654  C   THR    78      12.172 -15.960  -1.003  1.00  0.00           C
ATOM    655  O   THR    78      11.303 -15.113  -0.752  1.00  0.00           O
ATOM    656  N   PRO    79      11.872 -16.891  -1.942  1.00  0.00           N
ATOM    657  CD  PRO    79      12.801 -17.737  -2.677  1.00  0.00           C
ATOM    658  HD2 PRO    79      12.685 -18.776  -2.366  1.00  0.00           H
ATOM    659  HD3 PRO    79      13.819 -17.353  -2.618  1.00  0.00           H
ATOM    660  CG  PRO    79      12.283 -17.706  -4.062  1.00  0.00           C
ATOM    661  HG2 PRO    79      12.712 -18.544  -4.611  1.00  0.00           H
ATOM    662  HG3 PRO    79      12.510 -16.730  -4.490  1.00  0.00           H
ATOM    663  CB  PRO    79      10.782 -17.767  -3.933  1.00  0.00           C
ATOM    664  HB2 PRO    79      10.612 -18.840  -3.837  1.00  0.00           H
ATOM    665  HB3 PRO    79      10.201 -17.153  -4.621  1.00  0.00           H
ATOM    666  CA  PRO    79      10.538 -17.100  -2.554  1.00  0.00           C
ATOM    667  HA  PRO    79      10.068 -16.121  -2.648  1.00  0.00           H
ATOM    668  C   PRO    79       9.743 -17.980  -1.564  1.00  0.00           C
ATOM    669  O   PRO    79      10.196 -19.167  -1.283  1.00  0.00           O
ATOM    670  N   ASN    80       8.624 -17.395  -1.035  1.00  0.00           N
ATOM    671  H   ASN    80       8.468 -16.415  -1.224  1.00  0.00           H
ATOM    672  CA  ASN    80       7.767 -18.093  -0.073  1.00  0.00           C
ATOM    673  HA  ASN    80       8.444 -18.650   0.574  1.00  0.00           H
ATOM    674  CB  ASN    80       6.964 -17.128   0.870  1.00  0.00           C
ATOM    675  HB2 ASN    80       7.604 -16.409   1.382  1.00  0.00           H
ATOM    676  HB3 ASN    80       6.188 -16.562   0.355  1.00  0.00           H
ATOM    677  CG  ASN    80       6.251 -17.865   2.016  1.00  0.00           C
ATOM    678  OD1 ASN    80       6.267 -19.066   2.177  1.00  0.00           O
ATOM    679  ND2 ASN    80       5.815 -17.056   2.914  1.00  0.00           N
ATOM    680 HD21 ASN    80       5.762 -16.079   2.664  1.00  0.00           H
ATOM    681 HD22 ASN    80       5.399 -17.361   3.782  1.00  0.00           H
ATOM    682  C   ASN    80       6.948 -19.267  -0.652  1.00  0.00           C
ATOM    683  O   ASN    80       5.939 -19.052  -1.318  1.00  0.00           O
ATOM    684  N   TYR    81       7.376 -20.550  -0.394  1.00  0.00           N
ATOM    685  H   TYR    81       8.191 -20.626   0.199  1.00  0.00           H
ATOM    686  CA  TYR    81       6.701 -21.725  -1.007  1.00  0.00           C
ATOM    687  HA  TYR    81       6.306 -21.417  -1.975  1.00  0.00           H
ATOM    688  CB  TYR    81       7.701 -22.877  -1.547  1.00  0.00           C
ATOM    689  HB2 TYR    81       8.440 -23.137  -0.788  1.00  0.00           H
ATOM    690  HB3 TYR    81       7.165 -23.822  -1.637  1.00  0.00           H
ATOM    691  CG  TYR    81       8.460 -22.547  -2.828  1.00  0.00           C
ATOM    692  CD1 TYR    81       7.755 -22.610  -4.020  1.00  0.00           C
ATOM    693  HD1 TYR    81       6.725 -22.932  -4.056  1.00  0.00           H
ATOM    694  CE1 TYR    81       8.243 -21.993  -5.179  1.00  0.00           C
ATOM    695  HE1 TYR    81       7.604 -21.724  -6.007  1.00  0.00           H
ATOM    696  CZ  TYR    81       9.598 -21.586  -5.155  1.00  0.00           C
ATOM    697  OH  TYR    81      10.200 -21.269  -6.351  1.00  0.00           O
ATOM    698  HH  TYR    81       9.490 -21.157  -6.988  1.00  0.00           H
ATOM    699  CE2 TYR    81      10.348 -21.668  -3.962  1.00  0.00           C
ATOM    700  HE2 TYR    81      11.401 -21.431  -3.944  1.00  0.00           H
ATOM    701  CD2 TYR    81       9.778 -22.135  -2.793  1.00  0.00           C
ATOM    702  HD2 TYR    81      10.389 -22.164  -1.903  1.00  0.00           H
ATOM    703  C   TYR    81       5.479 -22.298  -0.371  1.00  0.00           C
ATOM    704  O   TYR    81       4.818 -23.173  -0.814  1.00  0.00           O
ATOM    705  N   ASN    82       5.196 -21.789   0.842  1.00  0.00           N
ATOM    706  H   ASN    82       5.654 -20.915   1.057  1.00  0.00           H
ATOM    707  CA  ASN    82       4.260 -22.319   1.831  1.00  0.00           C
ATOM    708  HA  ASN    82       4.589 -23.244   2.304  1.00  0.00           H
ATOM    709  CB  ASN    82       4.243 -21.332   2.962  1.00  0.00           C
ATOM    710  HB2 ASN    82       5.242 -21.275   3.394  1.00  0.00           H
ATOM    711  HB3 ASN    82       3.931 -20.327   2.674  1.00  0.00           H
ATOM    712  CG  ASN    82       3.288 -21.809   4.044  1.00  0.00           C
ATOM    713  OD1 ASN    82       2.509 -22.745   3.957  1.00  0.00           O
ATOM    714  ND2 ASN    82       3.271 -21.118   5.163  1.00  0.00           N
ATOM    715 HD21 ASN    82       3.887 -20.333   5.321  1.00  0.00           H
ATOM    716 HD22 ASN    82       2.689 -21.469   5.910  1.00  0.00           H
ATOM    717  C   ASN    82       2.812 -22.449   1.186  1.00  0.00           C
ATOM    718  O   ASN    82       2.130 -21.523   0.773  1.00  0.00           O
ATOM    719  N   PRO    83       2.340 -23.716   1.013  1.00  0.00           N
ATOM    720  CD  PRO    83       3.001 -24.907   1.459  1.00  0.00           C
ATOM    721  HD2 PRO    83       3.110 -24.837   2.541  1.00  0.00           H
ATOM    722  HD3 PRO    83       3.959 -24.851   0.942  1.00  0.00           H
ATOM    723  CG  PRO    83       2.011 -26.026   1.056  1.00  0.00           C
ATOM    724  HG2 PRO    83       1.448 -26.360   1.928  1.00  0.00           H
ATOM    725  HG3 PRO    83       2.566 -26.886   0.681  1.00  0.00           H
ATOM    726  CB  PRO    83       1.123 -25.417  -0.025  1.00  0.00           C
ATOM    727  HB2 PRO    83       0.147 -25.903  -0.021  1.00  0.00           H
ATOM    728  HB3 PRO    83       1.513 -25.594  -1.027  1.00  0.00           H
ATOM    729  CA  PRO    83       1.053 -23.982   0.331  1.00  0.00           C
ATOM    730  HA  PRO    83       1.057 -23.333  -0.545  1.00  0.00           H
ATOM    731  C   PRO    83      -0.104 -23.572   1.216  1.00  0.00           C
ATOM    732  O   PRO    83      -1.232 -23.413   0.657  1.00  0.00           O
ATOM    733  N   ASP    84       0.094 -23.225   2.442  1.00  0.00           N
ATOM    734  H   ASP    84       1.034 -23.222   2.810  1.00  0.00           H
ATOM    735  CA  ASP    84      -0.975 -22.731   3.291  1.00  0.00           C
ATOM    736  HA  ASP    84      -1.851 -23.367   3.166  1.00  0.00           H
ATOM    737  CB  ASP    84      -0.743 -22.842   4.766  1.00  0.00           C
ATOM    738  HB2 ASP    84       0.171 -22.271   4.931  1.00  0.00           H
ATOM    739  HB3 ASP    84      -1.535 -22.319   5.303  1.00  0.00           H
ATOM    740  CG  ASP    84      -0.547 -24.257   5.305  1.00  0.00           C
ATOM    741  OD1 ASP    84       0.357 -24.371   6.157  1.00  0.00           O
ATOM    742  OD2 ASP    84      -1.148 -25.251   4.881  1.00  0.00           O
ATOM    743  C   ASP    84      -1.441 -21.285   2.887  1.00  0.00           C
ATOM    744  O   ASP    84      -2.395 -20.667   3.400  1.00  0.00           O
ATOM    745  N   ILE    85      -0.698 -20.642   1.974  1.00  0.00           N
ATOM    746  H   ILE    85       0.145 -21.091   1.647  1.00  0.00           H
ATOM    747  CA  ILE    85      -0.904 -19.350   1.436  1.00  0.00           C
ATOM    748  HA  ILE    85      -1.755 -18.828   1.875  1.00  0.00           H
ATOM    749  CB  ILE    85       0.344 -18.415   1.728  1.00  0.00           C
ATOM    750  HB  ILE    85       1.203 -18.922   1.289  1.00  0.00           H
ATOM    751  CG2 ILE    85       0.069 -17.076   1.056  1.00  0.00           C
ATOM    752 HG21 ILE    85       0.722 -16.287   1.429  1.00  0.00           H
ATOM    753 HG22 ILE    85       0.206 -17.107  -0.025  1.00  0.00           H
ATOM    754 HG23 ILE    85      -0.960 -16.762   1.230  1.00  0.00           H
ATOM    755  CG1 ILE    85       0.549 -18.258   3.257  1.00  0.00           C
ATOM    756 HG12 ILE    85      -0.297 -17.737   3.707  1.00  0.00           H
ATOM    757 HG13 ILE    85       0.649 -19.223   3.754  1.00  0.00           H
ATOM    758  CD1 ILE    85       1.780 -17.416   3.774  1.00  0.00           C
ATOM    759 HD11 ILE    85       1.904 -17.484   4.855  1.00  0.00           H
ATOM    760 HD12 ILE    85       2.718 -17.754   3.334  1.00  0.00           H
ATOM    761 HD13 ILE    85       1.631 -16.375   3.487  1.00  0.00           H
ATOM    762  C   ILE    85      -1.188 -19.449  -0.140  1.00  0.00           C
ATOM    763  O   ILE    85      -0.683 -20.274  -0.923  1.00  0.00           O
ATOM    764  N   ILE    86      -2.153 -18.552  -0.523  1.00  0.00           N
ATOM    765  H   ILE    86      -2.552 -17.941   0.175  1.00  0.00           H
ATOM    766  CA  ILE    86      -2.325 -18.256  -1.971  1.00  0.00           C
ATOM    767  HA  ILE    86      -1.996 -19.037  -2.657  1.00  0.00           H
ATOM    768  CB  ILE    86      -3.782 -18.101  -2.224  1.00  0.00           C
ATOM    769  HB  ILE    86      -4.192 -17.360  -1.538  1.00  0.00           H
ATOM    770  CG2 ILE    86      -4.043 -17.639  -3.635  1.00  0.00           C
ATOM    771 HG21 ILE    86      -3.464 -18.322  -4.258  1.00  0.00           H
ATOM    772 HG22 ILE    86      -5.109 -17.573  -3.854  1.00  0.00           H
ATOM    773 HG23 ILE    86      -3.638 -16.635  -3.757  1.00  0.00           H
ATOM    774  CG1 ILE    86      -4.675 -19.307  -1.892  1.00  0.00           C
ATOM    775 HG12 ILE    86      -4.582 -19.458  -0.816  1.00  0.00           H
ATOM    776 HG13 ILE    86      -5.703 -19.127  -2.204  1.00  0.00           H
ATOM    777  CD1 ILE    86      -4.360 -20.658  -2.605  1.00  0.00           C
ATOM    778 HD11 ILE    86      -3.317 -20.911  -2.417  1.00  0.00           H
ATOM    779 HD12 ILE    86      -5.012 -21.444  -2.224  1.00  0.00           H
ATOM    780 HD13 ILE    86      -4.469 -20.643  -3.689  1.00  0.00           H
ATOM    781  C   ILE    86      -1.582 -16.924  -2.292  1.00  0.00           C
ATOM    782  O   ILE    86      -1.844 -15.935  -1.626  1.00  0.00           O
ATOM    783  N   PHE    87      -0.733 -16.885  -3.349  1.00  0.00           N
ATOM    784  H   PHE    87      -0.442 -17.749  -3.784  1.00  0.00           H
ATOM    785  CA  PHE    87      -0.248 -15.661  -3.958  1.00  0.00           C
ATOM    786  HA  PHE    87      -0.341 -14.881  -3.203  1.00  0.00           H
ATOM    787  CB  PHE    87       1.276 -15.716  -4.150  1.00  0.00           C
ATOM    788  HB2 PHE    87       1.641 -16.311  -4.987  1.00  0.00           H
ATOM    789  HB3 PHE    87       1.565 -14.730  -4.515  1.00  0.00           H
ATOM    790  CG  PHE    87       2.043 -15.896  -2.857  1.00  0.00           C
ATOM    791  CD1 PHE    87       2.594 -14.811  -2.117  1.00  0.00           C
ATOM    792  HD1 PHE    87       2.522 -13.794  -2.474  1.00  0.00           H
ATOM    793  CE1 PHE    87       3.242 -15.042  -0.953  1.00  0.00           C
ATOM    794  HE1 PHE    87       3.599 -14.290  -0.265  1.00  0.00           H
ATOM    795  CZ  PHE    87       3.241 -16.330  -0.392  1.00  0.00           C
ATOM    796  HZ  PHE    87       3.667 -16.515   0.583  1.00  0.00           H
ATOM    797  CE2 PHE    87       2.848 -17.492  -1.090  1.00  0.00           C
ATOM    798  HE2 PHE    87       2.835 -18.474  -0.639  1.00  0.00           H
ATOM    799  CD2 PHE    87       2.218 -17.231  -2.327  1.00  0.00           C
ATOM    800  HD2 PHE    87       1.632 -18.031  -2.754  1.00  0.00           H
ATOM    801  C   PHE    87      -0.983 -15.155  -5.183  1.00  0.00           C
ATOM    802  O   PHE    87      -1.261 -15.944  -6.166  1.00  0.00           O
ATOM    803  N   LYS    88      -1.296 -13.846  -5.335  1.00  0.00           N
ATOM    804  H   LYS    88      -1.224 -13.285  -4.498  1.00  0.00           H
ATOM    805  CA  LYS    88      -2.136 -13.337  -6.333  1.00  0.00           C
ATOM    806  HA  LYS    88      -3.133 -13.761  -6.220  1.00  0.00           H
ATOM    807  CB  LYS    88      -2.270 -11.829  -6.117  1.00  0.00           C
ATOM    808  HB2 LYS    88      -2.635 -11.754  -5.093  1.00  0.00           H
ATOM    809  HB3 LYS    88      -1.283 -11.376  -6.217  1.00  0.00           H
ATOM    810  CG  LYS    88      -3.243 -11.175  -7.119  1.00  0.00           C
ATOM    811  HG2 LYS    88      -2.829 -11.183  -8.127  1.00  0.00           H
ATOM    812  HG3 LYS    88      -4.146 -11.781  -7.049  1.00  0.00           H
ATOM    813  CD  LYS    88      -3.607  -9.718  -6.816  1.00  0.00           C
ATOM    814  HD2 LYS    88      -4.310  -9.687  -5.983  1.00  0.00           H
ATOM    815  HD3 LYS    88      -2.660  -9.253  -6.543  1.00  0.00           H
ATOM    816  CE  LYS    88      -4.136  -9.027  -8.014  1.00  0.00           C
ATOM    817  HE2 LYS    88      -4.251  -7.959  -7.830  1.00  0.00           H
ATOM    818  HE3 LYS    88      -3.353  -9.195  -8.753  1.00  0.00           H
ATOM    819  NZ  LYS    88      -5.402  -9.606  -8.563  1.00  0.00           N
ATOM    820  HZ1 LYS    88      -5.698  -9.079  -9.373  1.00  0.00           H
ATOM    821  HZ2 LYS    88      -5.266 -10.553  -8.887  1.00  0.00           H
ATOM    822  HZ3 LYS    88      -6.185  -9.672  -7.928  1.00  0.00           H
ATOM    823  C   LYS    88      -1.660 -13.558  -7.747  1.00  0.00           C
ATOM    824  O   LYS    88      -2.426 -13.584  -8.687  1.00  0.00           O
ATOM    825  N   ASP    89      -0.347 -13.821  -7.962  1.00  0.00           N
ATOM    826  H   ASP    89       0.243 -13.842  -7.143  1.00  0.00           H
ATOM    827  CA  ASP    89       0.176 -14.239  -9.279  1.00  0.00           C
ATOM    828  HA  ASP    89       1.245 -14.374  -9.113  1.00  0.00           H
ATOM    829  CB  ASP    89      -0.263 -15.680  -9.531  1.00  0.00           C
ATOM    830  HB2 ASP    89      -1.353 -15.699  -9.527  1.00  0.00           H
ATOM    831  HB3 ASP    89      -0.110 -16.103 -10.525  1.00  0.00           H
ATOM    832  CG  ASP    89       0.313 -16.837  -8.699  1.00  0.00           C
ATOM    833  OD1 ASP    89       1.211 -16.560  -7.918  1.00  0.00           O
ATOM    834  OD2 ASP    89      -0.118 -17.991  -8.881  1.00  0.00           O
ATOM    835  C   ASP    89       0.124 -13.251 -10.451  1.00  0.00           C
ATOM    836  O   ASP    89       0.573 -13.551 -11.608  1.00  0.00           O
ATOM    837  N   GLU    90      -0.388 -12.045 -10.278  1.00  0.00           N
ATOM    838  H   GLU    90      -0.499 -11.778  -9.310  1.00  0.00           H
ATOM    839  CA  GLU    90      -0.481 -11.015 -11.325  1.00  0.00           C
ATOM    840  HA  GLU    90      -0.992 -11.600 -12.089  1.00  0.00           H
ATOM    841  CB  GLU    90      -1.432  -9.858 -11.006  1.00  0.00           C
ATOM    842  HB2 GLU    90      -1.917  -9.729 -11.974  1.00  0.00           H
ATOM    843  HB3 GLU    90      -2.210 -10.219 -10.333  1.00  0.00           H
ATOM    844  CG  GLU    90      -0.883  -8.558 -10.571  1.00  0.00           C
ATOM    845  HG2 GLU    90      -0.033  -8.323 -11.212  1.00  0.00           H
ATOM    846  HG3 GLU    90      -1.627  -7.769 -10.681  1.00  0.00           H
ATOM    847  CD  GLU    90      -0.378  -8.580  -9.110  1.00  0.00           C
ATOM    848  OE1 GLU    90      -0.401  -9.608  -8.387  1.00  0.00           O
ATOM    849  OE2 GLU    90       0.182  -7.525  -8.795  1.00  0.00           O
ATOM    850  C   GLU    90       0.850 -10.574 -12.029  1.00  0.00           C
ATOM    851  O   GLU    90       0.828 -10.352 -13.227  1.00  0.00           O
ATOM    852  N   GLU    91       2.016 -10.555 -11.253  1.00  0.00           N
ATOM    853  H   GLU    91       2.012 -10.597 -10.244  1.00  0.00           H
ATOM    854  CA  GLU    91       3.337 -10.317 -11.861  1.00  0.00           C
ATOM    855  HA  GLU    91       3.216  -9.489 -12.560  1.00  0.00           H
ATOM    856  CB  GLU    91       4.473  -9.938 -10.849  1.00  0.00           C
ATOM    857  HB2 GLU    91       4.623 -10.791 -10.188  1.00  0.00           H
ATOM    858  HB3 GLU    91       5.453  -9.858 -11.320  1.00  0.00           H
ATOM    859  CG  GLU    91       4.242  -8.610 -10.094  1.00  0.00           C
ATOM    860  HG2 GLU    91       5.163  -8.209  -9.672  1.00  0.00           H
ATOM    861  HG3 GLU    91       3.889  -7.897 -10.839  1.00  0.00           H
ATOM    862  CD  GLU    91       3.240  -8.723  -8.961  1.00  0.00           C
ATOM    863  OE1 GLU    91       2.758  -9.870  -8.596  1.00  0.00           O
ATOM    864  OE2 GLU    91       2.903  -7.658  -8.416  1.00  0.00           O
ATOM    865  C   GLU    91       3.789 -11.378 -12.839  1.00  0.00           C
ATOM    866  O   GLU    91       4.506 -11.005 -13.760  1.00  0.00           O
ATOM    867  N   ASN    92       3.367 -12.625 -12.576  1.00  0.00           N
ATOM    868  H   ASN    92       2.695 -12.553 -11.825  1.00  0.00           H
ATOM    869  CA  ASN    92       3.944 -13.890 -12.992  1.00  0.00           C
ATOM    870  HA  ASN    92       3.358 -14.665 -12.499  1.00  0.00           H
ATOM    871  CB  ASN    92       3.655 -14.069 -14.435  1.00  0.00           C
ATOM    872  HB2 ASN    92       4.017 -13.284 -15.099  1.00  0.00           H
ATOM    873  HB3 ASN    92       4.288 -14.870 -14.816  1.00  0.00           H
ATOM    874  CG  ASN    92       2.225 -14.345 -14.893  1.00  0.00           C
ATOM    875  OD1 ASN    92       1.878 -14.130 -16.074  1.00  0.00           O
ATOM    876  ND2 ASN    92       1.262 -14.767 -14.055  1.00  0.00           N
ATOM    877 HD21 ASN    92       1.301 -14.595 -13.061  1.00  0.00           H
ATOM    878 HD22 ASN    92       0.360 -15.037 -14.423  1.00  0.00           H
ATOM    879  C   ASN    92       5.488 -14.144 -12.629  1.00  0.00           C
ATOM    880  O   ASN    92       5.994 -15.233 -12.700  1.00  0.00           O
ATOM    881  N   THR    93       6.228 -13.056 -12.257  1.00  0.00           N
ATOM    882  H   THR    93       5.730 -12.177 -12.260  1.00  0.00           H
ATOM    883  CA  THR    93       7.610 -13.111 -11.836  1.00  0.00           C
ATOM    884  HA  THR    93       8.105 -13.840 -12.478  1.00  0.00           H
ATOM    885  CB  THR    93       8.345 -11.760 -12.019  1.00  0.00           C
ATOM    886  HB  THR    93       9.420 -11.852 -11.861  1.00  0.00           H
ATOM    887  CG2 THR    93       8.037 -11.113 -13.404  1.00  0.00           C
ATOM    888 HG21 THR    93       6.964 -10.997 -13.556  1.00  0.00           H
ATOM    889 HG22 THR    93       8.539 -10.146 -13.445  1.00  0.00           H
ATOM    890 HG23 THR    93       8.483 -11.804 -14.119  1.00  0.00           H
ATOM    891  OG1 THR    93       7.933 -10.870 -10.961  1.00  0.00           O
ATOM    892  HG1 THR    93       8.643 -10.272 -10.715  1.00  0.00           H
ATOM    893  C   THR    93       7.863 -13.592 -10.403  1.00  0.00           C
ATOM    894  O   THR    93       9.031 -13.666  -9.984  1.00  0.00           O
ATOM    895  N   GLY    94       6.824 -13.882  -9.635  1.00  0.00           N
ATOM    896  H   GLY    94       5.911 -13.751 -10.049  1.00  0.00           H
ATOM    897  CA  GLY    94       6.880 -14.364  -8.208  1.00  0.00           C
ATOM    898  HA2 GLY    94       5.929 -14.844  -7.981  1.00  0.00           H
ATOM    899  HA3 GLY    94       7.613 -15.167  -8.126  1.00  0.00           H
ATOM    900  C   GLY    94       7.233 -13.283  -7.211  1.00  0.00           C
ATOM    901  O   GLY    94       7.778 -13.582  -6.143  1.00  0.00           O
ATOM    902  N   ALA    95       6.947 -11.999  -7.525  1.00  0.00           N
ATOM    903  H   ALA    95       6.564 -11.856  -8.448  1.00  0.00           H
ATOM    904  CA  ALA    95       7.400 -10.871  -6.696  1.00  0.00           C
ATOM    905  HA  ALA    95       8.338 -11.163  -6.224  1.00  0.00           H
ATOM    906  CB  ALA    95       7.648  -9.713  -7.645  1.00  0.00           C
ATOM    907  HB1 ALA    95       8.381  -9.943  -8.417  1.00  0.00           H
ATOM    908  HB2 ALA    95       6.709  -9.245  -7.942  1.00  0.00           H
ATOM    909  HB3 ALA    95       8.076  -8.943  -7.003  1.00  0.00           H
ATOM    910  C   ALA    95       6.385 -10.578  -5.554  1.00  0.00           C
ATOM    911  O   ALA    95       6.684  -9.647  -4.857  1.00  0.00           O
ATOM    912  N   ASP    96       5.416 -11.442  -5.348  1.00  0.00           N
ATOM    913  H   ASP    96       5.476 -12.353  -5.781  1.00  0.00           H
ATOM    914  CA  ASP    96       4.742 -11.488  -4.053  1.00  0.00           C
ATOM    915  HA  ASP    96       4.901 -10.497  -3.630  1.00  0.00           H
ATOM    916  CB  ASP    96       3.234 -11.700  -4.045  1.00  0.00           C
ATOM    917  HB2 ASP    96       2.972 -11.383  -3.036  1.00  0.00           H
ATOM    918  HB3 ASP    96       2.949 -12.737  -4.223  1.00  0.00           H
ATOM    919  CG  ASP    96       2.549 -10.741  -5.061  1.00  0.00           C
ATOM    920  OD1 ASP    96       3.066  -9.622  -5.385  1.00  0.00           O
ATOM    921  OD2 ASP    96       1.572 -11.172  -5.712  1.00  0.00           O
ATOM    922  C   ASP    96       5.348 -12.509  -3.081  1.00  0.00           C
ATOM    923  O   ASP    96       5.388 -12.258  -1.849  1.00  0.00           O
ATOM    924  N   ARG    97       5.727 -13.757  -3.601  1.00  0.00           N
ATOM    925  H   ARG    97       5.384 -14.021  -4.513  1.00  0.00           H
ATOM    926  CA  ARG    97       6.526 -14.714  -2.797  1.00  0.00           C
ATOM    927  HA  ARG    97       6.014 -15.011  -1.882  1.00  0.00           H
ATOM    928  CB  ARG    97       6.803 -15.958  -3.698  1.00  0.00           C
ATOM    929  HB2 ARG    97       7.190 -15.617  -4.657  1.00  0.00           H
ATOM    930  HB3 ARG    97       7.431 -16.718  -3.232  1.00  0.00           H
ATOM    931  CG  ARG    97       5.501 -16.691  -4.024  1.00  0.00           C
ATOM    932  HG2 ARG    97       4.910 -16.802  -3.115  1.00  0.00           H
ATOM    933  HG3 ARG    97       4.969 -16.065  -4.740  1.00  0.00           H
ATOM    934  CD  ARG    97       5.909 -18.031  -4.601  1.00  0.00           C
ATOM    935  HD2 ARG    97       6.641 -17.850  -5.388  1.00  0.00           H
ATOM    936  HD3 ARG    97       6.362 -18.728  -3.897  1.00  0.00           H
ATOM    937  NE  ARG    97       4.747 -18.640  -5.236  1.00  0.00           N
ATOM    938  HE  ARG    97       4.394 -18.283  -6.113  1.00  0.00           H
ATOM    939  CZ  ARG    97       3.920 -19.399  -4.626  1.00  0.00           C
ATOM    940  NH1 ARG    97       4.096 -19.830  -3.423  1.00  0.00           N
ATOM    941 HH11 ARG    97       3.425 -20.438  -2.977  1.00  0.00           H
ATOM    942 HH12 ARG    97       4.832 -19.372  -2.905  1.00  0.00           H
ATOM    943  NH2 ARG    97       2.921 -19.751  -5.359  1.00  0.00           N
ATOM    944 HH21 ARG    97       2.932 -19.514  -6.340  1.00  0.00           H
ATOM    945 HH22 ARG    97       2.164 -20.268  -4.934  1.00  0.00           H
ATOM    946  C   ARG    97       7.848 -14.177  -2.292  1.00  0.00           C
ATOM    947  O   ARG    97       8.274 -14.466  -1.207  1.00  0.00           O
ATOM    948  N   LEU    98       8.512 -13.297  -3.057  1.00  0.00           N
ATOM    949  H   LEU    98       8.113 -12.995  -3.934  1.00  0.00           H
ATOM    950  CA  LEU    98       9.755 -12.631  -2.648  1.00  0.00           C
ATOM    951  HA  LEU    98      10.387 -13.464  -2.340  1.00  0.00           H
ATOM    952  CB  LEU    98      10.462 -12.034  -3.950  1.00  0.00           C
ATOM    953  HB2 LEU    98       9.677 -11.677  -4.615  1.00  0.00           H
ATOM    954  HB3 LEU    98      11.080 -11.219  -3.573  1.00  0.00           H
ATOM    955  CG  LEU    98      11.408 -13.132  -4.455  1.00  0.00           C
ATOM    956  HG  LEU    98      10.841 -14.063  -4.461  1.00  0.00           H
ATOM    957  CD1 LEU    98      12.033 -12.734  -5.874  1.00  0.00           C
ATOM    958 HD11 LEU    98      12.535 -11.767  -5.853  1.00  0.00           H
ATOM    959 HD12 LEU    98      12.695 -13.530  -6.214  1.00  0.00           H
ATOM    960 HD13 LEU    98      11.349 -12.689  -6.721  1.00  0.00           H
ATOM    961  CD2 LEU    98      12.695 -13.319  -3.655  1.00  0.00           C
ATOM    962 HD21 LEU    98      13.462 -12.554  -3.779  1.00  0.00           H
ATOM    963 HD22 LEU    98      12.497 -13.531  -2.604  1.00  0.00           H
ATOM    964 HD23 LEU    98      13.171 -14.271  -3.888  1.00  0.00           H
ATOM    965  C   LEU    98       9.610 -11.598  -1.501  1.00  0.00           C
ATOM    966  O   LEU    98       9.083 -10.495  -1.744  1.00  0.00           O
ATOM    967  N   MET    99      10.119 -12.008  -0.356  1.00  0.00           N
ATOM    968  H   MET    99      10.422 -12.970  -0.308  1.00  0.00           H
ATOM    969  CA  MET    99      10.210 -11.143   0.849  1.00  0.00           C
ATOM    970  HA  MET    99      10.378 -10.099   0.584  1.00  0.00           H
ATOM    971  CB  MET    99       8.802 -11.222   1.566  1.00  0.00           C
ATOM    972  HB2 MET    99       8.927 -10.504   2.377  1.00  0.00           H
ATOM    973  HB3 MET    99       8.029 -11.031   0.821  1.00  0.00           H
ATOM    974  CG  MET    99       8.668 -12.486   2.292  1.00  0.00           C
ATOM    975  HG2 MET    99       9.044 -13.346   1.739  1.00  0.00           H
ATOM    976  HG3 MET    99       9.193 -12.446   3.247  1.00  0.00           H
ATOM    977  SD  MET    99       7.000 -13.056   2.705  1.00  0.00           S
ATOM    978  CE  MET    99       6.287 -13.249   1.068  1.00  0.00           C
ATOM    979  HE1 MET    99       6.591 -12.465   0.375  1.00  0.00           H
ATOM    980  HE2 MET    99       6.667 -14.151   0.588  1.00  0.00           H
ATOM    981  HE3 MET    99       5.206 -13.304   1.200  1.00  0.00           H
ATOM    982  C   MET    99      11.362 -11.691   1.717  1.00  0.00           C
ATOM    983  O   MET    99      11.904 -12.793   1.526  1.00  0.00           O
ATOM    984  N   THR   100      11.807 -10.947   2.733  1.00  0.00           N
ATOM    985  H   THR   100      11.373 -10.061   2.949  1.00  0.00           H
ATOM    986  CA  THR   100      12.814 -11.381   3.707  1.00  0.00           C
ATOM    987  HA  THR   100      13.667 -11.688   3.102  1.00  0.00           H
ATOM    988  CB  THR   100      13.422 -10.302   4.523  1.00  0.00           C
ATOM    989  HB  THR   100      14.430 -10.585   4.823  1.00  0.00           H
ATOM    990  CG2 THR   100      13.441  -8.917   3.826  1.00  0.00           C
ATOM    991 HG21 THR   100      13.715  -8.955   2.772  1.00  0.00           H
ATOM    992 HG22 THR   100      12.423  -8.528   3.813  1.00  0.00           H
ATOM    993 HG23 THR   100      14.048  -8.173   4.341  1.00  0.00           H
ATOM    994  OG1 THR   100      12.668  -9.964   5.647  1.00  0.00           O
ATOM    995  HG1 THR   100      13.145  -9.253   6.081  1.00  0.00           H
ATOM    996  C   THR   100      12.546 -12.632   4.444  1.00  0.00           C
ATOM    997  O   THR   100      11.358 -12.911   4.689  1.00  0.00           O
ATOM    998  N   GLN   101      13.535 -13.272   5.089  1.00  0.00           N
ATOM    999  H   GLN   101      14.502 -13.013   4.952  1.00  0.00           H
ATOM   1000  CA  GLN   101      13.416 -14.448   5.946  1.00  0.00           C
ATOM   1001  HA  GLN   101      12.975 -15.237   5.336  1.00  0.00           H
ATOM   1002  CB  GLN   101      14.826 -14.870   6.463  1.00  0.00           C
ATOM   1003  HB2 GLN   101      15.393 -14.087   6.968  1.00  0.00           H
ATOM   1004  HB3 GLN   101      14.689 -15.693   7.163  1.00  0.00           H
ATOM   1005  CG  GLN   101      15.794 -15.397   5.314  1.00  0.00           C
ATOM   1006  HG2 GLN   101      15.946 -14.636   4.549  1.00  0.00           H
ATOM   1007  HG3 GLN   101      16.753 -15.604   5.789  1.00  0.00           H
ATOM   1008  CD  GLN   101      15.363 -16.765   4.616  1.00  0.00           C
ATOM   1009  OE1 GLN   101      14.415 -17.338   5.021  1.00  0.00           O
ATOM   1010  NE2 GLN   101      16.018 -17.165   3.551  1.00  0.00           N
ATOM   1011 HE21 GLN   101      16.688 -16.574   3.080  1.00  0.00           H
ATOM   1012 HE22 GLN   101      15.688 -17.968   3.034  1.00  0.00           H
ATOM   1013  C   GLN   101      12.422 -14.193   7.113  1.00  0.00           C
ATOM   1014  O   GLN   101      11.473 -14.935   7.298  1.00  0.00           O
ATOM   1015  N   ARG   102      12.637 -13.057   7.860  1.00  0.00           N
ATOM   1016  H   ARG   102      13.430 -12.500   7.577  1.00  0.00           H
ATOM   1017  CA  ARG   102      11.815 -12.487   8.911  1.00  0.00           C
ATOM   1018  HA  ARG   102      11.768 -13.169   9.760  1.00  0.00           H
ATOM   1019  CB  ARG   102      12.455 -11.181   9.456  1.00  0.00           C
ATOM   1020  HB2 ARG   102      13.523 -11.381   9.543  1.00  0.00           H
ATOM   1021  HB3 ARG   102      12.416 -10.401   8.696  1.00  0.00           H
ATOM   1022  CG  ARG   102      11.744 -10.632  10.642  1.00  0.00           C
ATOM   1023  HG2 ARG   102      10.720 -10.339  10.411  1.00  0.00           H
ATOM   1024  HG3 ARG   102      11.780 -11.415  11.399  1.00  0.00           H
ATOM   1025  CD  ARG   102      12.505  -9.508  11.311  1.00  0.00           C
ATOM   1026  HD2 ARG   102      13.420  -9.998  11.645  1.00  0.00           H
ATOM   1027  HD3 ARG   102      12.714  -8.776  10.530  1.00  0.00           H
ATOM   1028  NE  ARG   102      11.926  -8.937  12.530  1.00  0.00           N
ATOM   1029  HE  ARG   102      11.037  -8.463  12.465  1.00  0.00           H
ATOM   1030  CZ  ARG   102      12.571  -8.804  13.689  1.00  0.00           C
ATOM   1031  NH1 ARG   102      13.758  -9.255  13.956  1.00  0.00           N
ATOM   1032 HH11 ARG   102      14.108  -9.130  14.895  1.00  0.00           H
ATOM   1033 HH12 ARG   102      14.331  -9.708  13.258  1.00  0.00           H
ATOM   1034  NH2 ARG   102      11.918  -8.164  14.640  1.00  0.00           N
ATOM   1035 HH21 ARG   102      12.425  -8.121  15.513  1.00  0.00           H
ATOM   1036 HH22 ARG   102      11.003  -7.780  14.453  1.00  0.00           H
ATOM   1037  C   ARG   102      10.385 -12.250   8.458  1.00  0.00           C
ATOM   1038  O   ARG   102       9.373 -12.527   9.096  1.00  0.00           O
ATOM   1039  N   CYS   103      10.173 -11.755   7.226  1.00  0.00           N
ATOM   1040  H   CYS   103      10.933 -11.422   6.650  1.00  0.00           H
ATOM   1041  CA  CYS   103       8.815 -11.530   6.758  1.00  0.00           C
ATOM   1042  HA  CYS   103       8.217 -11.015   7.509  1.00  0.00           H
ATOM   1043  CB  CYS   103       8.894 -10.588   5.537  1.00  0.00           C
ATOM   1044  HB2 CYS   103       9.512  -9.705   5.697  1.00  0.00           H
ATOM   1045  HB3 CYS   103       9.499 -11.104   4.792  1.00  0.00           H
ATOM   1046  SG  CYS   103       7.228 -10.145   4.849  1.00  0.00           S
ATOM   1047  HG  CYS   103       6.722 -11.377   4.737  1.00  0.00           H
ATOM   1048  C   CYS   103       8.082 -12.815   6.440  1.00  0.00           C
ATOM   1049  O   CYS   103       6.921 -12.906   6.837  1.00  0.00           O
ATOM   1050  N   LYS   104       8.714 -13.701   5.699  1.00  0.00           N
ATOM   1051  H   LYS   104       9.594 -13.402   5.302  1.00  0.00           H
ATOM   1052  CA  LYS   104       8.310 -15.086   5.391  1.00  0.00           C
ATOM   1053  HA  LYS   104       7.318 -15.075   4.939  1.00  0.00           H
ATOM   1054  CB  LYS   104       9.437 -15.725   4.494  1.00  0.00           C
ATOM   1055  HB2 LYS   104       9.313 -15.177   3.560  1.00  0.00           H
ATOM   1056  HB3 LYS   104      10.422 -15.482   4.892  1.00  0.00           H
ATOM   1057  CG  LYS   104       9.258 -17.247   4.120  1.00  0.00           C
ATOM   1058  HG2 LYS   104       8.174 -17.306   4.021  1.00  0.00           H
ATOM   1059  HG3 LYS   104       9.678 -17.556   3.164  1.00  0.00           H
ATOM   1060  CD  LYS   104       9.899 -18.214   5.265  1.00  0.00           C
ATOM   1061  HD2 LYS   104       9.269 -18.213   6.155  1.00  0.00           H
ATOM   1062  HD3 LYS   104       9.958 -19.194   4.792  1.00  0.00           H
ATOM   1063  CE  LYS   104      11.368 -17.734   5.643  1.00  0.00           C
ATOM   1064  HE2 LYS   104      11.990 -17.514   4.775  1.00  0.00           H
ATOM   1065  HE3 LYS   104      11.316 -16.793   6.189  1.00  0.00           H
ATOM   1066  NZ  LYS   104      11.981 -18.759   6.524  1.00  0.00           N
ATOM   1067  HZ1 LYS   104      12.938 -18.438   6.555  1.00  0.00           H
ATOM   1068  HZ2 LYS   104      11.495 -18.925   7.394  1.00  0.00           H
ATOM   1069  HZ3 LYS   104      12.243 -19.601   6.033  1.00  0.00           H
ATOM   1070  C   LYS   104       7.924 -15.826   6.666  1.00  0.00           C
ATOM   1071  O   LYS   104       6.776 -16.250   6.738  1.00  0.00           O
ATOM   1072  N   ASP   105       8.751 -15.874   7.753  1.00  0.00           N
ATOM   1073  H   ASP   105       9.660 -15.440   7.675  1.00  0.00           H
ATOM   1074  CA  ASP   105       8.252 -16.572   9.010  1.00  0.00           C
ATOM   1075  HA  ASP   105       8.076 -17.597   8.683  1.00  0.00           H
ATOM   1076  CB  ASP   105       9.366 -16.668  10.094  1.00  0.00           C
ATOM   1077  HB2 ASP   105       9.704 -15.680  10.407  1.00  0.00           H
ATOM   1078  HB3 ASP   105       8.988 -17.073  11.032  1.00  0.00           H
ATOM   1079  CG  ASP   105      10.561 -17.549   9.836  1.00  0.00           C
ATOM   1080  OD1 ASP   105      10.413 -18.493   9.010  1.00  0.00           O
ATOM   1081  OD2 ASP   105      11.657 -17.294  10.291  1.00  0.00           O
ATOM   1082  C   ASP   105       6.972 -15.994   9.702  1.00  0.00           C
ATOM   1083  O   ASP   105       6.002 -16.655  10.015  1.00  0.00           O
ATOM   1084  N   LYS   106       7.013 -14.667   9.932  1.00  0.00           N
ATOM   1085  H   LYS   106       7.708 -14.083   9.488  1.00  0.00           H
ATOM   1086  CA  LYS   106       5.802 -13.969  10.431  1.00  0.00           C
ATOM   1087  HA  LYS   106       5.643 -14.456  11.393  1.00  0.00           H
ATOM   1088  CB  LYS   106       5.870 -12.454  10.686  1.00  0.00           C
ATOM   1089  HB2 LYS   106       5.990 -11.918   9.744  1.00  0.00           H
ATOM   1090  HB3 LYS   106       5.005 -12.149  11.276  1.00  0.00           H
ATOM   1091  CG  LYS   106       7.133 -12.051  11.559  1.00  0.00           C
ATOM   1092  HG2 LYS   106       8.021 -11.938  10.938  1.00  0.00           H
ATOM   1093  HG3 LYS   106       7.001 -10.995  11.794  1.00  0.00           H
ATOM   1094  CD  LYS   106       7.506 -12.957  12.752  1.00  0.00           C
ATOM   1095  HD2 LYS   106       6.646 -12.926  13.422  1.00  0.00           H
ATOM   1096  HD3 LYS   106       7.618 -14.001  12.458  1.00  0.00           H
ATOM   1097  CE  LYS   106       8.744 -12.379  13.439  1.00  0.00           C
ATOM   1098  HE2 LYS   106       9.589 -12.283  12.757  1.00  0.00           H
ATOM   1099  HE3 LYS   106       8.521 -11.441  13.947  1.00  0.00           H
ATOM   1100  NZ  LYS   106       9.080 -13.288  14.532  1.00  0.00           N
ATOM   1101  HZ1 LYS   106       9.283 -14.224  14.211  1.00  0.00           H
ATOM   1102  HZ2 LYS   106       9.839 -13.020  15.142  1.00  0.00           H
ATOM   1103  HZ3 LYS   106       8.211 -13.304  15.046  1.00  0.00           H
ATOM   1104  C   LYS   106       4.558 -14.238   9.599  1.00  0.00           C
ATOM   1105  O   LYS   106       3.496 -14.535  10.124  1.00  0.00           O
ATOM   1106  N   LEU   107       4.732 -14.250   8.296  1.00  0.00           N
ATOM   1107  H   LEU   107       5.619 -13.943   7.923  1.00  0.00           H
ATOM   1108  CA  LEU   107       3.537 -14.441   7.402  1.00  0.00           C
ATOM   1109  HA  LEU   107       2.761 -13.750   7.733  1.00  0.00           H
ATOM   1110  CB  LEU   107       3.935 -14.049   5.963  1.00  0.00           C
ATOM   1111  HB2 LEU   107       4.419 -13.073   5.957  1.00  0.00           H
ATOM   1112  HB3 LEU   107       4.687 -14.746   5.591  1.00  0.00           H
ATOM   1113  CG  LEU   107       2.833 -13.903   4.837  1.00  0.00           C
ATOM   1114  HG  LEU   107       2.086 -14.693   4.917  1.00  0.00           H
ATOM   1115  CD1 LEU   107       1.952 -12.594   4.880  1.00  0.00           C
ATOM   1116 HD11 LEU   107       1.272 -12.611   4.028  1.00  0.00           H
ATOM   1117 HD12 LEU   107       1.459 -12.472   5.844  1.00  0.00           H
ATOM   1118 HD13 LEU   107       2.678 -11.784   4.812  1.00  0.00           H
ATOM   1119  CD2 LEU   107       3.539 -14.021   3.547  1.00  0.00           C
ATOM   1120 HD21 LEU   107       2.894 -13.771   2.705  1.00  0.00           H
ATOM   1121 HD22 LEU   107       4.444 -13.412   3.533  1.00  0.00           H
ATOM   1122 HD23 LEU   107       3.770 -15.064   3.334  1.00  0.00           H
ATOM   1123  C   LEU   107       3.049 -15.932   7.427  1.00  0.00           C
ATOM   1124  O   LEU   107       1.857 -16.180   7.219  1.00  0.00           O
ATOM   1125  N   ASN   108       3.953 -16.886   7.557  1.00  0.00           N
ATOM   1126  H   ASN   108       4.870 -16.506   7.744  1.00  0.00           H
ATOM   1127  CA  ASN   108       3.702 -18.332   7.790  1.00  0.00           C
ATOM   1128  HA  ASN   108       3.113 -18.668   6.936  1.00  0.00           H
ATOM   1129  CB  ASN   108       5.108 -19.087   7.612  1.00  0.00           C
ATOM   1130  HB2 ASN   108       5.894 -18.740   8.282  1.00  0.00           H
ATOM   1131  HB3 ASN   108       5.078 -20.166   7.768  1.00  0.00           H
ATOM   1132  CG  ASN   108       5.644 -19.035   6.179  1.00  0.00           C
ATOM   1133  OD1 ASN   108       4.967 -18.832   5.191  1.00  0.00           O
ATOM   1134  ND2 ASN   108       6.841 -19.522   5.984  1.00  0.00           N
ATOM   1135 HD21 ASN   108       7.467 -19.703   6.756  1.00  0.00           H
ATOM   1136 HD22 ASN   108       7.110 -19.735   5.034  1.00  0.00           H
ATOM   1137  C   ASN   108       2.924 -18.636   9.127  1.00  0.00           C
ATOM   1138  O   ASN   108       2.088 -19.531   9.190  1.00  0.00           O
ATOM   1139  N   ALA   109       3.278 -17.855  10.176  1.00  0.00           N
ATOM   1140  H   ALA   109       4.102 -17.275  10.104  1.00  0.00           H
ATOM   1141  CA  ALA   109       2.576 -17.785  11.432  1.00  0.00           C
ATOM   1142  HA  ALA   109       2.492 -18.807  11.802  1.00  0.00           H
ATOM   1143  CB  ALA   109       3.447 -17.049  12.369  1.00  0.00           C
ATOM   1144  HB1 ALA   109       4.440 -17.485  12.481  1.00  0.00           H
ATOM   1145  HB2 ALA   109       3.549 -16.025  12.009  1.00  0.00           H
ATOM   1146  HB3 ALA   109       2.883 -16.878  13.286  1.00  0.00           H
ATOM   1147  C   ALA   109       1.176 -17.182  11.264  1.00  0.00           C
ATOM   1148  O   ALA   109       0.204 -17.647  11.900  1.00  0.00           O
ATOM   1149  N   LEU   110       0.994 -16.207  10.401  1.00  0.00           N
ATOM   1150  H   LEU   110       1.788 -15.907   9.853  1.00  0.00           H
ATOM   1151  CA  LEU   110      -0.402 -15.706  10.108  1.00  0.00           C
ATOM   1152  HA  LEU   110      -0.873 -15.752  11.090  1.00  0.00           H
ATOM   1153  CB  LEU   110      -0.402 -14.273   9.607  1.00  0.00           C
ATOM   1154  HB2 LEU   110       0.174 -13.643  10.284  1.00  0.00           H
ATOM   1155  HB3 LEU   110       0.178 -14.331   8.685  1.00  0.00           H
ATOM   1156  CG  LEU   110      -1.813 -13.658   9.328  1.00  0.00           C
ATOM   1157  HG  LEU   110      -2.306 -14.292   8.591  1.00  0.00           H
ATOM   1158  CD1 LEU   110      -2.766 -13.458  10.579  1.00  0.00           C
ATOM   1159 HD11 LEU   110      -3.380 -14.344  10.739  1.00  0.00           H
ATOM   1160 HD12 LEU   110      -2.209 -13.237  11.489  1.00  0.00           H
ATOM   1161 HD13 LEU   110      -3.464 -12.628  10.469  1.00  0.00           H
ATOM   1162  CD2 LEU   110      -1.508 -12.356   8.602  1.00  0.00           C
ATOM   1163 HD21 LEU   110      -2.458 -11.988   8.215  1.00  0.00           H
ATOM   1164 HD22 LEU   110      -0.973 -11.797   9.369  1.00  0.00           H
ATOM   1165 HD23 LEU   110      -0.826 -12.556   7.775  1.00  0.00           H
ATOM   1166  C   LEU   110      -1.182 -16.745   9.289  1.00  0.00           C
ATOM   1167  O   LEU   110      -2.385 -16.780   9.527  1.00  0.00           O
ATOM   1168  N   ALA   111      -0.581 -17.531   8.433  1.00  0.00           N
ATOM   1169  H   ALA   111       0.259 -17.103   8.069  1.00  0.00           H
ATOM   1170  CA  ALA   111      -1.329 -18.512   7.694  1.00  0.00           C
ATOM   1171  HA  ALA   111      -2.168 -18.096   7.136  1.00  0.00           H
ATOM   1172  CB  ALA   111      -0.352 -19.005   6.625  1.00  0.00           C
ATOM   1173  HB1 ALA   111      -0.746 -19.851   6.061  1.00  0.00           H
ATOM   1174  HB2 ALA   111      -0.152 -18.191   5.929  1.00  0.00           H
ATOM   1175  HB3 ALA   111       0.591 -19.373   7.029  1.00  0.00           H
ATOM   1176  C   ALA   111      -1.978 -19.599   8.551  1.00  0.00           C
ATOM   1177  O   ALA   111      -3.135 -19.822   8.273  1.00  0.00           O
ATOM   1178  N   ILE   112      -1.189 -20.200   9.538  1.00  0.00           N
ATOM   1179  H   ILE   112      -0.185 -20.087   9.555  1.00  0.00           H
ATOM   1180  CA  ILE   112      -1.799 -21.245  10.422  1.00  0.00           C
ATOM   1181  HA  ILE   112      -2.266 -21.991   9.779  1.00  0.00           H
ATOM   1182  CB  ILE   112      -0.739 -21.889  11.293  1.00  0.00           C
ATOM   1183  HB  ILE   112      -0.068 -22.327  10.554  1.00  0.00           H
ATOM   1184  CG2 ILE   112       0.012 -20.832  12.219  1.00  0.00           C
ATOM   1185 HG21 ILE   112       0.710 -21.491  12.734  1.00  0.00           H
ATOM   1186 HG22 ILE   112       0.618 -20.018  11.823  1.00  0.00           H
ATOM   1187 HG23 ILE   112      -0.654 -20.448  12.991  1.00  0.00           H
ATOM   1188  CG1 ILE   112      -1.448 -22.961  12.130  1.00  0.00           C
ATOM   1189 HG12 ILE   112      -1.970 -22.516  12.977  1.00  0.00           H
ATOM   1190 HG13 ILE   112      -2.217 -23.451  11.532  1.00  0.00           H
ATOM   1191  CD1 ILE   112      -0.461 -23.968  12.657  1.00  0.00           C
ATOM   1192 HD11 ILE   112       0.133 -24.369  11.836  1.00  0.00           H
ATOM   1193 HD12 ILE   112       0.223 -23.473  13.347  1.00  0.00           H
ATOM   1194 HD13 ILE   112      -0.947 -24.772  13.210  1.00  0.00           H
ATOM   1195  C   ILE   112      -2.960 -20.669  11.290  1.00  0.00           C
ATOM   1196  O   ILE   112      -4.023 -21.318  11.536  1.00  0.00           O
ATOM   1197  N   SER   113      -2.870 -19.390  11.793  1.00  0.00           N
ATOM   1198  H   SER   113      -2.011 -18.870  11.679  1.00  0.00           H
ATOM   1199  CA  SER   113      -3.891 -18.809  12.703  1.00  0.00           C
ATOM   1200  HA  SER   113      -4.033 -19.472  13.556  1.00  0.00           H
ATOM   1201  CB  SER   113      -3.280 -17.500  13.309  1.00  0.00           C
ATOM   1202  HB2 SER   113      -2.721 -16.858  12.628  1.00  0.00           H
ATOM   1203  HB3 SER   113      -4.049 -16.831  13.693  1.00  0.00           H
ATOM   1204  OG  SER   113      -2.387 -17.855  14.333  1.00  0.00           O
ATOM   1205  HG  SER   113      -1.936 -17.048  14.591  1.00  0.00           H
ATOM   1206  C   SER   113      -5.133 -18.514  11.984  1.00  0.00           C
ATOM   1207  O   SER   113      -6.217 -18.688  12.557  1.00  0.00           O
ATOM   1208  N   VAL   114      -5.056 -18.072  10.768  1.00  0.00           N
ATOM   1209  H   VAL   114      -4.188 -18.028  10.254  1.00  0.00           H
ATOM   1210  CA  VAL   114      -6.267 -17.751   9.936  1.00  0.00           C
ATOM   1211  HA  VAL   114      -6.922 -17.074  10.484  1.00  0.00           H
ATOM   1212  CB  VAL   114      -5.703 -17.111   8.581  1.00  0.00           C
ATOM   1213  HB  VAL   114      -4.752 -17.614   8.407  1.00  0.00           H
ATOM   1214  CG1 VAL   114      -6.422 -17.306   7.276  1.00  0.00           C
ATOM   1215 HG11 VAL   114      -6.950 -18.256   7.203  1.00  0.00           H
ATOM   1216 HG12 VAL   114      -7.129 -16.488   7.134  1.00  0.00           H
ATOM   1217 HG13 VAL   114      -5.841 -17.223   6.357  1.00  0.00           H
ATOM   1218  CG2 VAL   114      -5.457 -15.655   8.789  1.00  0.00           C
ATOM   1219 HG21 VAL   114      -6.316 -14.992   8.887  1.00  0.00           H
ATOM   1220 HG22 VAL   114      -4.887 -15.629   9.718  1.00  0.00           H
ATOM   1221 HG23 VAL   114      -4.797 -15.319   7.989  1.00  0.00           H
ATOM   1222  C   VAL   114      -6.987 -19.079   9.572  1.00  0.00           C
ATOM   1223  O   VAL   114      -8.186 -19.188   9.879  1.00  0.00           O
ATOM   1224  N   MET   115      -6.253 -20.123   9.056  1.00  0.00           N
ATOM   1225  H   MET   115      -5.273 -20.076   8.815  1.00  0.00           H
ATOM   1226  CA  MET   115      -6.930 -21.463   8.842  1.00  0.00           C
ATOM   1227  HA  MET   115      -7.533 -21.271   7.955  1.00  0.00           H
ATOM   1228  CB  MET   115      -5.887 -22.514   8.370  1.00  0.00           C
ATOM   1229  HB2 MET   115      -5.052 -22.505   9.070  1.00  0.00           H
ATOM   1230  HB3 MET   115      -6.341 -23.475   8.128  1.00  0.00           H
ATOM   1231  CG  MET   115      -5.302 -22.087   7.030  1.00  0.00           C
ATOM   1232  HG2 MET   115      -6.146 -21.816   6.394  1.00  0.00           H
ATOM   1233  HG3 MET   115      -4.730 -21.164   7.123  1.00  0.00           H
ATOM   1234  SD  MET   115      -4.336 -23.272   6.147  1.00  0.00           S
ATOM   1235  CE  MET   115      -3.446 -24.229   7.426  1.00  0.00           C
ATOM   1236  HE1 MET   115      -2.725 -23.502   7.801  1.00  0.00           H
ATOM   1237  HE2 MET   115      -4.159 -24.525   8.196  1.00  0.00           H
ATOM   1238  HE3 MET   115      -2.966 -25.083   6.950  1.00  0.00           H
ATOM   1239  C   MET   115      -7.660 -22.046  10.064  1.00  0.00           C
ATOM   1240  O   MET   115      -8.549 -22.829   9.817  1.00  0.00           O
ATOM   1241  N   ASN   116      -7.242 -21.837  11.293  1.00  0.00           N
ATOM   1242  H   ASN   116      -6.338 -21.407  11.428  1.00  0.00           H
ATOM   1243  CA  ASN   116      -7.980 -22.314  12.515  1.00  0.00           C
ATOM   1244  HA  ASN   116      -8.479 -23.253  12.277  1.00  0.00           H
ATOM   1245  CB  ASN   116      -6.937 -22.664  13.583  1.00  0.00           C
ATOM   1246  HB2 ASN   116      -6.302 -21.793  13.742  1.00  0.00           H
ATOM   1247  HB3 ASN   116      -7.293 -22.897  14.587  1.00  0.00           H
ATOM   1248  CG  ASN   116      -6.066 -23.834  13.171  1.00  0.00           C
ATOM   1249  OD1 ASN   116      -6.386 -25.042  13.384  1.00  0.00           O
ATOM   1250  ND2 ASN   116      -5.042 -23.702  12.362  1.00  0.00           N
ATOM   1251 HD21 ASN   116      -4.794 -22.785  12.018  1.00  0.00           H
ATOM   1252 HD22 ASN   116      -4.564 -24.517  12.005  1.00  0.00           H
ATOM   1253  C   ASN   116      -9.153 -21.403  12.969  1.00  0.00           C
ATOM   1254  O   ASN   116     -10.176 -21.892  13.418  1.00  0.00           O
ATOM   1255  N   GLN   117      -9.083 -20.106  12.765  1.00  0.00           N
ATOM   1256  H   GLN   117      -8.195 -19.781  12.411  1.00  0.00           H
ATOM   1257  CA  GLN   117     -10.187 -19.150  12.926  1.00  0.00           C
ATOM   1258  HA  GLN   117     -10.551 -19.232  13.950  1.00  0.00           H
ATOM   1259  CB  GLN   117      -9.487 -17.803  12.880  1.00  0.00           C
ATOM   1260  HB2 GLN   117      -8.725 -17.860  13.657  1.00  0.00           H
ATOM   1261  HB3 GLN   117      -9.064 -17.613  11.893  1.00  0.00           H
ATOM   1262  CG  GLN   117     -10.450 -16.723  13.430  1.00  0.00           C
ATOM   1263  HG2 GLN   117      -9.919 -15.776  13.337  1.00  0.00           H
ATOM   1264  HG3 GLN   117     -11.386 -16.713  12.872  1.00  0.00           H
ATOM   1265  CD  GLN   117     -10.855 -16.794  14.915  1.00  0.00           C
ATOM   1266  OE1 GLN   117     -10.534 -17.668  15.667  1.00  0.00           O
ATOM   1267  NE2 GLN   117     -11.588 -15.770  15.316  1.00  0.00           N
ATOM   1268 HE21 GLN   117     -11.929 -15.896  16.258  1.00  0.00           H
ATOM   1269 HE22 GLN   117     -11.649 -14.949  14.730  1.00  0.00           H
ATOM   1270  C   GLN   117     -11.421 -19.232  11.917  1.00  0.00           C
ATOM   1271  O   GLN   117     -12.573 -19.049  12.354  1.00  0.00           O
ATOM   1272  N   TRP   118     -11.214 -19.382  10.597  1.00  0.00           N
ATOM   1273  H   TRP   118     -10.293 -19.455  10.188  1.00  0.00           H
ATOM   1274  CA  TRP   118     -12.299 -19.428   9.622  1.00  0.00           C
ATOM   1275  HA  TRP   118     -13.275 -19.283  10.085  1.00  0.00           H
ATOM   1276  CB  TRP   118     -12.316 -18.198   8.598  1.00  0.00           C
ATOM   1277  HB2 TRP   118     -11.374 -18.109   8.057  1.00  0.00           H
ATOM   1278  HB3 TRP   118     -13.084 -18.148   7.825  1.00  0.00           H
ATOM   1279  CG  TRP   118     -12.475 -16.898   9.408  1.00  0.00           C
ATOM   1280  CD1 TRP   118     -13.636 -16.520  10.075  1.00  0.00           C
ATOM   1281  HD1 TRP   118     -14.562 -17.074  10.024  1.00  0.00           H
ATOM   1282  NE1 TRP   118     -13.356 -15.413  10.840  1.00  0.00           N
ATOM   1283  HE1 TRP   118     -14.137 -14.902  11.228  1.00  0.00           H
ATOM   1284  CE2 TRP   118     -12.113 -14.921  10.709  1.00  0.00           C
ATOM   1285  CZ2 TRP   118     -11.523 -13.714  11.083  1.00  0.00           C
ATOM   1286  HZ2 TRP   118     -12.007 -12.944  11.665  1.00  0.00           H
ATOM   1287  CH2 TRP   118     -10.186 -13.577  10.866  1.00  0.00           C
ATOM   1288  HH2 TRP   118      -9.643 -12.725  11.248  1.00  0.00           H
ATOM   1289  CZ3 TRP   118      -9.473 -14.492  10.132  1.00  0.00           C
ATOM   1290  HZ3 TRP   118      -8.451 -14.267   9.861  1.00  0.00           H
ATOM   1291  CE3 TRP   118     -10.079 -15.674   9.695  1.00  0.00           C
ATOM   1292  HE3 TRP   118      -9.439 -16.351   9.149  1.00  0.00           H
ATOM   1293  CD2 TRP   118     -11.488 -15.867   9.861  1.00  0.00           C
ATOM   1294  C   TRP   118     -12.287 -20.758   8.810  1.00  0.00           C
ATOM   1295  O   TRP   118     -11.278 -21.063   8.127  1.00  0.00           O
ATOM   1296  N   PRO   119     -13.434 -21.551   8.864  1.00  0.00           N
ATOM   1297  CD  PRO   119     -14.448 -21.426   9.887  1.00  0.00           C
ATOM   1298  HD2 PRO   119     -15.333 -21.106   9.336  1.00  0.00           H
ATOM   1299  HD3 PRO   119     -14.158 -20.871  10.780  1.00  0.00           H
ATOM   1300  CG  PRO   119     -14.656 -22.921  10.354  1.00  0.00           C
ATOM   1301  HG2 PRO   119     -15.615 -23.097  10.841  1.00  0.00           H
ATOM   1302  HG3 PRO   119     -13.852 -23.329  10.968  1.00  0.00           H
ATOM   1303  CB  PRO   119     -14.466 -23.763   9.065  1.00  0.00           C
ATOM   1304  HB2 PRO   119     -15.371 -23.840   8.462  1.00  0.00           H
ATOM   1305  HB3 PRO   119     -14.029 -24.701   9.410  1.00  0.00           H
ATOM   1306  CA  PRO   119     -13.416 -22.943   8.340  1.00  0.00           C
ATOM   1307  HA  PRO   119     -12.426 -23.351   8.543  1.00  0.00           H
ATOM   1308  C   PRO   119     -13.517 -23.077   6.853  1.00  0.00           C
ATOM   1309  O   PRO   119     -14.633 -22.883   6.376  1.00  0.00           O
ATOM   1310  N   GLY   120     -12.399 -23.463   6.237  1.00  0.00           N
ATOM   1311  H   GLY   120     -11.606 -23.680   6.824  1.00  0.00           H
ATOM   1312  CA  GLY   120     -12.186 -23.593   4.801  1.00  0.00           C
ATOM   1313  HA2 GLY   120     -11.380 -24.308   4.634  1.00  0.00           H
ATOM   1314  HA3 GLY   120     -13.107 -23.973   4.360  1.00  0.00           H
ATOM   1315  C   GLY   120     -11.851 -22.285   4.069  1.00  0.00           C
ATOM   1316  O   GLY   120     -12.506 -21.891   3.063  1.00  0.00           O
ATOM   1317  N   VAL   121     -10.974 -21.447   4.747  1.00  0.00           N
ATOM   1318  H   VAL   121     -10.629 -21.739   5.650  1.00  0.00           H
ATOM   1319  CA  VAL   121     -10.502 -20.139   4.287  1.00  0.00           C
ATOM   1320  HA  VAL   121     -10.648 -20.088   3.208  1.00  0.00           H
ATOM   1321  CB  VAL   121     -11.249 -19.035   5.057  1.00  0.00           C
ATOM   1322  HB  VAL   121     -11.285 -19.339   6.103  1.00  0.00           H
ATOM   1323  CG1 VAL   121     -10.560 -17.713   4.911  1.00  0.00           C
ATOM   1324 HG11 VAL   121      -9.657 -17.679   5.520  1.00  0.00           H
ATOM   1325 HG12 VAL   121     -10.255 -17.526   3.881  1.00  0.00           H
ATOM   1326 HG13 VAL   121     -11.177 -16.950   5.385  1.00  0.00           H
ATOM   1327  CG2 VAL   121     -12.673 -18.831   4.503  1.00  0.00           C
ATOM   1328 HG21 VAL   121     -13.190 -17.964   4.915  1.00  0.00           H
ATOM   1329 HG22 VAL   121     -12.642 -18.639   3.431  1.00  0.00           H
ATOM   1330 HG23 VAL   121     -13.203 -19.773   4.644  1.00  0.00           H
ATOM   1331  C   VAL   121      -9.025 -20.089   4.550  1.00  0.00           C
ATOM   1332  O   VAL   121      -8.503 -20.644   5.572  1.00  0.00           O
ATOM   1333  N   LYS   122      -8.264 -19.326   3.698  1.00  0.00           N
ATOM   1334  H   LYS   122      -8.750 -18.913   2.915  1.00  0.00           H
ATOM   1335  CA  LYS   122      -6.791 -19.252   3.650  1.00  0.00           C
ATOM   1336  HA  LYS   122      -6.429 -19.663   4.592  1.00  0.00           H
ATOM   1337  CB  LYS   122      -6.194 -19.896   2.365  1.00  0.00           C
ATOM   1338  HB2 LYS   122      -6.450 -19.259   1.518  1.00  0.00           H
ATOM   1339  HB3 LYS   122      -5.126 -19.922   2.579  1.00  0.00           H
ATOM   1340  CG  LYS   122      -6.653 -21.267   1.847  1.00  0.00           C
ATOM   1341  HG2 LYS   122      -7.730 -21.333   1.695  1.00  0.00           H
ATOM   1342  HG3 LYS   122      -6.190 -21.517   0.892  1.00  0.00           H
ATOM   1343  CD  LYS   122      -6.349 -22.352   2.872  1.00  0.00           C
ATOM   1344  HD2 LYS   122      -5.281 -22.309   3.085  1.00  0.00           H
ATOM   1345  HD3 LYS   122      -6.988 -22.323   3.754  1.00  0.00           H
ATOM   1346  CE  LYS   122      -6.589 -23.740   2.276  1.00  0.00           C
ATOM   1347  HE2 LYS   122      -7.643 -23.807   2.006  1.00  0.00           H
ATOM   1348  HE3 LYS   122      -6.078 -23.861   1.320  1.00  0.00           H
ATOM   1349  NZ  LYS   122      -6.130 -24.906   3.091  1.00  0.00           N
ATOM   1350  HZ1 LYS   122      -6.045 -24.642   4.062  1.00  0.00           H
ATOM   1351  HZ2 LYS   122      -6.830 -25.633   3.133  1.00  0.00           H
ATOM   1352  HZ3 LYS   122      -5.264 -25.338   2.800  1.00  0.00           H
ATOM   1353  C   LYS   122      -6.325 -17.844   3.543  1.00  0.00           C
ATOM   1354  O   LYS   122      -7.144 -17.022   3.136  1.00  0.00           O
ATOM   1355  N   LEU   123      -5.072 -17.596   3.869  1.00  0.00           N
ATOM   1356  H   LEU   123      -4.575 -18.225   4.484  1.00  0.00           H
ATOM   1357  CA  LEU   123      -4.399 -16.333   3.722  1.00  0.00           C
ATOM   1358  HA  LEU   123      -4.963 -15.463   4.057  1.00  0.00           H
ATOM   1359  CB  LEU   123      -3.166 -16.305   4.593  1.00  0.00           C
ATOM   1360  HB2 LEU   123      -3.390 -16.541   5.633  1.00  0.00           H
ATOM   1361  HB3 LEU   123      -2.525 -17.038   4.102  1.00  0.00           H
ATOM   1362  CG  LEU   123      -2.292 -15.015   4.609  1.00  0.00           C
ATOM   1363  HG  LEU   123      -1.958 -14.770   3.600  1.00  0.00           H
ATOM   1364  CD1 LEU   123      -3.108 -13.755   5.083  1.00  0.00           C
ATOM   1365 HD11 LEU   123      -3.467 -13.842   6.108  1.00  0.00           H
ATOM   1366 HD12 LEU   123      -2.422 -12.910   5.142  1.00  0.00           H
ATOM   1367 HD13 LEU   123      -3.911 -13.525   4.382  1.00  0.00           H
ATOM   1368  CD2 LEU   123      -1.040 -15.172   5.489  1.00  0.00           C
ATOM   1369 HD21 LEU   123      -0.289 -14.421   5.244  1.00  0.00           H
ATOM   1370 HD22 LEU   123      -1.422 -15.018   6.498  1.00  0.00           H
ATOM   1371 HD23 LEU   123      -0.641 -16.185   5.470  1.00  0.00           H
ATOM   1372  C   LEU   123      -4.048 -16.117   2.237  1.00  0.00           C
ATOM   1373  O   LEU   123      -3.596 -17.038   1.575  1.00  0.00           O
ATOM   1374  N   ARG   124      -4.359 -14.875   1.706  1.00  0.00           N
ATOM   1375  H   ARG   124      -4.999 -14.303   2.239  1.00  0.00           H
ATOM   1376  CA  ARG   124      -4.294 -14.505   0.231  1.00  0.00           C
ATOM   1377  HA  ARG   124      -3.726 -15.290  -0.268  1.00  0.00           H
ATOM   1378  CB  ARG   124      -5.723 -14.319  -0.337  1.00  0.00           C
ATOM   1379  HB2 ARG   124      -6.285 -15.210  -0.058  1.00  0.00           H
ATOM   1380  HB3 ARG   124      -6.289 -13.538   0.171  1.00  0.00           H
ATOM   1381  CG  ARG   124      -5.690 -14.026  -1.809  1.00  0.00           C
ATOM   1382  HG2 ARG   124      -5.050 -13.152  -1.920  1.00  0.00           H
ATOM   1383  HG3 ARG   124      -5.338 -14.899  -2.360  1.00  0.00           H
ATOM   1384  CD  ARG   124      -7.123 -13.630  -2.297  1.00  0.00           C
ATOM   1385  HD2 ARG   124      -7.740 -14.527  -2.345  1.00  0.00           H
ATOM   1386  HD3 ARG   124      -7.630 -12.955  -1.608  1.00  0.00           H
ATOM   1387  NE  ARG   124      -7.118 -13.061  -3.665  1.00  0.00           N
ATOM   1388  HE  ARG   124      -6.902 -13.667  -4.444  1.00  0.00           H
ATOM   1389  CZ  ARG   124      -7.330 -11.819  -3.965  1.00  0.00           C
ATOM   1390  NH1 ARG   124      -7.200 -10.860  -3.082  1.00  0.00           N
ATOM   1391 HH11 ARG   124      -7.103  -9.872  -3.268  1.00  0.00           H
ATOM   1392 HH12 ARG   124      -7.017 -11.065  -2.110  1.00  0.00           H
ATOM   1393  NH2 ARG   124      -7.570 -11.422  -5.187  1.00  0.00           N
ATOM   1394 HH21 ARG   124      -7.798 -10.449  -5.334  1.00  0.00           H
ATOM   1395 HH22 ARG   124      -7.906 -12.132  -5.822  1.00  0.00           H
ATOM   1396  C   ARG   124      -3.426 -13.253   0.083  1.00  0.00           C
ATOM   1397  O   ARG   124      -3.900 -12.141   0.273  1.00  0.00           O
ATOM   1398  N   VAL   125      -2.217 -13.438  -0.322  1.00  0.00           N
ATOM   1399  H   VAL   125      -1.982 -14.376  -0.612  1.00  0.00           H
ATOM   1400  CA  VAL   125      -1.235 -12.303  -0.502  1.00  0.00           C
ATOM   1401  HA  VAL   125      -1.369 -11.561   0.285  1.00  0.00           H
ATOM   1402  CB  VAL   125       0.223 -12.830  -0.385  1.00  0.00           C
ATOM   1403  HB  VAL   125       0.403 -13.756  -0.931  1.00  0.00           H
ATOM   1404  CG1 VAL   125       1.318 -11.778  -0.882  1.00  0.00           C
ATOM   1405 HG11 VAL   125       1.275 -10.806  -0.392  1.00  0.00           H
ATOM   1406 HG12 VAL   125       2.311 -12.207  -0.751  1.00  0.00           H
ATOM   1407 HG13 VAL   125       1.193 -11.620  -1.953  1.00  0.00           H
ATOM   1408  CG2 VAL   125       0.484 -13.179   1.060  1.00  0.00           C
ATOM   1409 HG21 VAL   125      -0.062 -14.113   1.193  1.00  0.00           H
ATOM   1410 HG22 VAL   125       1.536 -13.460   1.099  1.00  0.00           H
ATOM   1411 HG23 VAL   125       0.343 -12.441   1.850  1.00  0.00           H
ATOM   1412  C   VAL   125      -1.558 -11.592  -1.810  1.00  0.00           C
ATOM   1413  O   VAL   125      -1.776 -12.158  -2.867  1.00  0.00           O
ATOM   1414  N   THR   126      -1.547 -10.257  -1.768  1.00  0.00           N
ATOM   1415  H   THR   126      -1.339  -9.751  -0.919  1.00  0.00           H
ATOM   1416  CA  THR   126      -1.667  -9.393  -2.986  1.00  0.00           C
ATOM   1417  HA  THR   126      -1.977 -10.028  -3.816  1.00  0.00           H
ATOM   1418  CB  THR   126      -2.890  -8.484  -2.929  1.00  0.00           C
ATOM   1419  HB  THR   126      -3.205  -8.320  -3.959  1.00  0.00           H
ATOM   1420  CG2 THR   126      -4.091  -8.972  -2.190  1.00  0.00           C
ATOM   1421 HG21 THR   126      -4.609  -8.037  -1.981  1.00  0.00           H
ATOM   1422 HG22 THR   126      -4.689  -9.651  -2.799  1.00  0.00           H
ATOM   1423 HG23 THR   126      -3.963  -9.473  -1.230  1.00  0.00           H
ATOM   1424  OG1 THR   126      -2.332  -7.434  -2.255  1.00  0.00           O
ATOM   1425  HG1 THR   126      -2.252  -6.800  -2.971  1.00  0.00           H
ATOM   1426  C   THR   126      -0.352  -8.751  -3.623  1.00  0.00           C
ATOM   1427  O   THR   126      -0.289  -8.683  -4.878  1.00  0.00           O
ATOM   1428  N   GLU   127       0.533  -8.214  -2.806  1.00  0.00           N
ATOM   1429  H   GLU   127       0.355  -8.312  -1.817  1.00  0.00           H
ATOM   1430  CA  GLU   127       1.758  -7.508  -3.129  1.00  0.00           C
ATOM   1431  HA  GLU   127       2.054  -7.724  -4.156  1.00  0.00           H
ATOM   1432  CB  GLU   127       1.619  -5.868  -3.100  1.00  0.00           C
ATOM   1433  HB2 GLU   127       1.233  -5.522  -2.141  1.00  0.00           H
ATOM   1434  HB3 GLU   127       2.569  -5.368  -3.288  1.00  0.00           H
ATOM   1435  CG  GLU   127       0.635  -5.323  -4.213  1.00  0.00           C
ATOM   1436  HG2 GLU   127      -0.347  -5.776  -4.076  1.00  0.00           H
ATOM   1437  HG3 GLU   127       0.587  -4.253  -4.016  1.00  0.00           H
ATOM   1438  CD  GLU   127       0.985  -5.509  -5.707  1.00  0.00           C
ATOM   1439  OE1 GLU   127       0.984  -4.555  -6.483  1.00  0.00           O
ATOM   1440  OE2 GLU   127       1.407  -6.638  -6.141  1.00  0.00           O
ATOM   1441  C   GLU   127       2.942  -7.925  -2.187  1.00  0.00           C
ATOM   1442  O   GLU   127       2.830  -7.812  -1.010  1.00  0.00           O
ATOM   1443  N   GLY   128       4.087  -8.354  -2.706  1.00  0.00           N
ATOM   1444  H   GLY   128       4.263  -8.243  -3.695  1.00  0.00           H
ATOM   1445  CA  GLY   128       5.330  -8.391  -1.970  1.00  0.00           C
ATOM   1446  HA2 GLY   128       5.190  -8.363  -0.889  1.00  0.00           H
ATOM   1447  HA3 GLY   128       5.874  -9.313  -2.174  1.00  0.00           H
ATOM   1448  C   GLY   128       6.355  -7.321  -2.369  1.00  0.00           C
ATOM   1449  O   GLY   128       6.052  -6.150  -2.400  1.00  0.00           O
ATOM   1450  N   TRP   129       7.593  -7.773  -2.748  1.00  0.00           N
ATOM   1451  H   TRP   129       7.743  -8.748  -2.967  1.00  0.00           H
ATOM   1452  CA  TRP   129       8.658  -6.997  -3.328  1.00  0.00           C
ATOM   1453  HA  TRP   129       8.970  -6.302  -2.548  1.00  0.00           H
ATOM   1454  CB  TRP   129       9.837  -7.952  -3.556  1.00  0.00           C
ATOM   1455  HB2 TRP   129       9.973  -8.457  -2.600  1.00  0.00           H
ATOM   1456  HB3 TRP   129       9.526  -8.736  -4.246  1.00  0.00           H
ATOM   1457  CG  TRP   129      11.122  -7.510  -4.086  1.00  0.00           C
ATOM   1458  CD1 TRP   129      11.882  -6.536  -3.457  1.00  0.00           C
ATOM   1459  HD1 TRP   129      11.598  -6.020  -2.551  1.00  0.00           H
ATOM   1460  NE1 TRP   129      13.113  -6.365  -4.106  1.00  0.00           N
ATOM   1461  HE1 TRP   129      13.842  -5.759  -3.757  1.00  0.00           H
ATOM   1462  CE2 TRP   129      13.097  -7.174  -5.259  1.00  0.00           C
ATOM   1463  CZ2 TRP   129      14.150  -7.389  -6.148  1.00  0.00           C
ATOM   1464  HZ2 TRP   129      15.041  -6.805  -5.970  1.00  0.00           H
ATOM   1465  CH2 TRP   129      13.944  -8.174  -7.280  1.00  0.00           C
ATOM   1466  HH2 TRP   129      14.689  -8.164  -8.062  1.00  0.00           H
ATOM   1467  CZ3 TRP   129      12.801  -8.952  -7.390  1.00  0.00           C
ATOM   1468  HZ3 TRP   129      12.617  -9.599  -8.235  1.00  0.00           H
ATOM   1469  CE3 TRP   129      11.768  -8.850  -6.368  1.00  0.00           C
ATOM   1470  HE3 TRP   129      10.793  -9.315  -6.394  1.00  0.00           H
ATOM   1471  CD2 TRP   129      11.896  -7.926  -5.252  1.00  0.00           C
ATOM   1472  C   TRP   129       8.324  -6.254  -4.548  1.00  0.00           C
ATOM   1473  O   TRP   129       8.725  -5.074  -4.799  1.00  0.00           O
ATOM   1474  N   ASP   130       7.484  -6.901  -5.404  1.00  0.00           N
ATOM   1475  H   ASP   130       7.203  -7.807  -5.057  1.00  0.00           H
ATOM   1476  CA  ASP   130       6.830  -6.297  -6.546  1.00  0.00           C
ATOM   1477  HA  ASP   130       6.207  -7.123  -6.889  1.00  0.00           H
ATOM   1478  CB  ASP   130       5.706  -5.296  -6.010  1.00  0.00           C
ATOM   1479  HB2 ASP   130       5.006  -6.000  -5.559  1.00  0.00           H
ATOM   1480  HB3 ASP   130       6.162  -4.636  -5.272  1.00  0.00           H
ATOM   1481  CG  ASP   130       5.003  -4.465  -7.020  1.00  0.00           C
ATOM   1482  OD1 ASP   130       4.025  -5.063  -7.572  1.00  0.00           O
ATOM   1483  OD2 ASP   130       5.405  -3.312  -7.389  1.00  0.00           O
ATOM   1484  C   ASP   130       7.672  -5.928  -7.822  1.00  0.00           C
ATOM   1485  O   ASP   130       8.870  -6.141  -7.794  1.00  0.00           O
ATOM   1486  N   GLU   131       6.989  -5.487  -8.890  1.00  0.00           N
ATOM   1487  H   GLU   131       5.986  -5.595  -8.945  1.00  0.00           H
ATOM   1488  CA  GLU   131       7.617  -5.162 -10.243  1.00  0.00           C
ATOM   1489  HA  GLU   131       8.698  -5.150 -10.102  1.00  0.00           H
ATOM   1490  CB  GLU   131       7.280  -6.361 -11.220  1.00  0.00           C
ATOM   1491  HB2 GLU   131       6.201  -6.485 -11.134  1.00  0.00           H
ATOM   1492  HB3 GLU   131       7.445  -6.067 -12.257  1.00  0.00           H
ATOM   1493  CG  GLU   131       7.984  -7.722 -11.064  1.00  0.00           C
ATOM   1494  HG2 GLU   131       7.977  -7.922  -9.992  1.00  0.00           H
ATOM   1495  HG3 GLU   131       7.382  -8.538 -11.466  1.00  0.00           H
ATOM   1496  CD  GLU   131       9.429  -7.790 -11.597  1.00  0.00           C
ATOM   1497  OE1 GLU   131       9.987  -8.927 -11.613  1.00  0.00           O
ATOM   1498  OE2 GLU   131      10.026  -6.805 -12.044  1.00  0.00           O
ATOM   1499  C   GLU   131       7.273  -3.813 -10.903  1.00  0.00           C
ATOM   1500  O   GLU   131       7.846  -3.415 -11.899  1.00  0.00           O
ATOM   1501  N   ASP   132       6.189  -3.163 -10.455  1.00  0.00           N
ATOM   1502  H   ASP   132       5.931  -3.537  -9.553  1.00  0.00           H
ATOM   1503  CA  ASP   132       5.541  -1.944 -11.043  1.00  0.00           C
ATOM   1504  HA  ASP   132       5.404  -2.160 -12.102  1.00  0.00           H
ATOM   1505  CB  ASP   132       4.215  -1.761 -10.383  1.00  0.00           C
ATOM   1506  HB2 ASP   132       4.545  -1.527  -9.371  1.00  0.00           H
ATOM   1507  HB3 ASP   132       3.693  -0.923 -10.844  1.00  0.00           H
ATOM   1508  CG  ASP   132       3.216  -2.955 -10.648  1.00  0.00           C
ATOM   1509  OD1 ASP   132       2.592  -3.450  -9.710  1.00  0.00           O
ATOM   1510  OD2 ASP   132       3.062  -3.552 -11.768  1.00  0.00           O
ATOM   1511  C   ASP   132       6.436  -0.689 -11.064  1.00  0.00           C
ATOM   1512  O   ASP   132       6.475   0.029 -12.084  1.00  0.00           O
ATOM   1513  N   GLY   133       7.107  -0.421  -9.940  1.00  0.00           N
ATOM   1514  H   GLY   133       6.996  -1.041  -9.150  1.00  0.00           H
ATOM   1515  CA  GLY   133       7.780   0.882  -9.735  1.00  0.00           C
ATOM   1516  HA2 GLY   133       8.559   0.763  -8.982  1.00  0.00           H
ATOM   1517  HA3 GLY   133       8.284   1.292 -10.610  1.00  0.00           H
ATOM   1518  C   GLY   133       6.835   1.979  -9.413  1.00  0.00           C
ATOM   1519  O   GLY   133       7.110   3.137  -9.825  1.00  0.00           O
ATOM   1520  N   HIE   134       5.822   1.748  -8.624  1.00  0.00           N
ATOM   1521  H   HIE   134       5.694   0.882  -8.120  1.00  0.00           H
ATOM   1522  CA  HIE   134       4.794   2.702  -8.212  1.00  0.00           C
ATOM   1523  HA  HIE   134       5.078   3.593  -8.772  1.00  0.00           H
ATOM   1524  CB  HIE   134       3.341   2.382  -8.705  1.00  0.00           C
ATOM   1525  HB2 HIE   134       2.904   3.281  -9.140  1.00  0.00           H
ATOM   1526  HB3 HIE   134       3.283   1.670  -9.528  1.00  0.00           H
ATOM   1527  CG  HIE   134       2.556   1.876  -7.622  1.00  0.00           C
ATOM   1528  ND1 HIE   134       1.832   2.697  -6.707  1.00  0.00           N
ATOM   1529  CE1 HIE   134       1.242   1.788  -5.872  1.00  0.00           C
ATOM   1530  HE1 HIE   134       0.840   2.096  -4.918  1.00  0.00           H
ATOM   1531  NE2 HIE   134       1.488   0.501  -6.282  1.00  0.00           N
ATOM   1532  HE2 HIE   134       1.379  -0.289  -5.663  1.00  0.00           H
ATOM   1533  CD2 HIE   134       2.302   0.578  -7.321  1.00  0.00           C
ATOM   1534  HD2 HIE   134       2.494  -0.348  -7.843  1.00  0.00           H
ATOM   1535  C   HIE   134       4.879   3.325  -6.827  1.00  0.00           C
ATOM   1536  O   HIE   134       4.271   4.353  -6.437  1.00  0.00           O
ATOM   1537  N   HIE   135       5.593   2.679  -5.868  1.00  0.00           N
ATOM   1538  H   HIE   135       6.153   1.851  -6.010  1.00  0.00           H
ATOM   1539  CA  HIE   135       5.732   3.090  -4.438  1.00  0.00           C
ATOM   1540  HA  HIE   135       4.756   3.341  -4.020  1.00  0.00           H
ATOM   1541  CB  HIE   135       6.201   1.889  -3.688  1.00  0.00           C
ATOM   1542  HB2 HIE   135       7.215   1.615  -3.978  1.00  0.00           H
ATOM   1543  HB3 HIE   135       6.097   2.347  -2.705  1.00  0.00           H
ATOM   1544  CG  HIE   135       5.274   0.630  -3.721  1.00  0.00           C
ATOM   1545  ND1 HIE   135       5.868  -0.582  -3.374  1.00  0.00           N
ATOM   1546  CE1 HIE   135       4.859  -1.491  -3.464  1.00  0.00           C
ATOM   1547  HE1 HIE   135       4.980  -2.559  -3.359  1.00  0.00           H
ATOM   1548  NE2 HIE   135       3.749  -0.910  -3.945  1.00  0.00           N
ATOM   1549  HE2 HIE   135       2.835  -1.295  -4.135  1.00  0.00           H
ATOM   1550  CD2 HIE   135       4.017   0.371  -4.175  1.00  0.00           C
ATOM   1551  HD2 HIE   135       3.307   1.016  -4.672  1.00  0.00           H
ATOM   1552  C   HIE   135       6.669   4.260  -4.177  1.00  0.00           C
ATOM   1553  O   HIE   135       7.518   4.658  -5.033  1.00  0.00           O
ATOM   1554  N   SER   136       6.407   4.945  -3.047  1.00  0.00           N
ATOM   1555  H   SER   136       5.667   4.522  -2.505  1.00  0.00           H
ATOM   1556  CA  SER   136       7.079   6.137  -2.616  1.00  0.00           C
ATOM   1557  HA  SER   136       7.130   6.808  -3.473  1.00  0.00           H
ATOM   1558  CB  SER   136       6.320   6.663  -1.360  1.00  0.00           C
ATOM   1559  HB2 SER   136       6.455   7.721  -1.137  1.00  0.00           H
ATOM   1560  HB3 SER   136       5.282   6.499  -1.649  1.00  0.00           H
ATOM   1561  OG  SER   136       6.626   5.878  -0.206  1.00  0.00           O
ATOM   1562  HG  SER   136       5.886   6.055   0.379  1.00  0.00           H
ATOM   1563  C   SER   136       8.585   5.969  -2.300  1.00  0.00           C
ATOM   1564  O   SER   136       9.143   4.870  -2.443  1.00  0.00           O
ATOM   1565  N   GLU   137       9.254   7.043  -1.895  1.00  0.00           N
ATOM   1566  H   GLU   137       8.814   7.952  -1.890  1.00  0.00           H
ATOM   1567  CA  GLU   137      10.696   7.064  -1.598  1.00  0.00           C
ATOM   1568  HA  GLU   137      11.279   6.603  -2.396  1.00  0.00           H
ATOM   1569  CB  GLU   137      11.068   8.558  -1.526  1.00  0.00           C
ATOM   1570  HB2 GLU   137      12.113   8.541  -1.216  1.00  0.00           H
ATOM   1571  HB3 GLU   137      11.034   8.872  -2.569  1.00  0.00           H
ATOM   1572  CG  GLU   137      10.395   9.514  -0.474  1.00  0.00           C
ATOM   1573  HG2 GLU   137       9.326   9.309  -0.531  1.00  0.00           H
ATOM   1574  HG3 GLU   137      10.791   9.174   0.483  1.00  0.00           H
ATOM   1575  CD  GLU   137      10.688  10.974  -0.652  1.00  0.00           C
ATOM   1576  OE1 GLU   137      11.859  11.263  -1.100  1.00  0.00           O
ATOM   1577  OE2 GLU   137       9.819  11.781  -0.451  1.00  0.00           O
ATOM   1578  C   GLU   137      11.111   6.369  -0.298  1.00  0.00           C
ATOM   1579  O   GLU   137      12.292   6.474   0.073  1.00  0.00           O
ATOM   1580  N   GLU   138      10.238   5.698   0.381  1.00  0.00           N
ATOM   1581  H   GLU   138       9.428   5.454  -0.171  1.00  0.00           H
ATOM   1582  CA  GLU   138      10.403   5.049   1.671  1.00  0.00           C
ATOM   1583  HA  GLU   138      11.423   4.689   1.810  1.00  0.00           H
ATOM   1584  CB  GLU   138       9.998   6.033   2.795  1.00  0.00           C
ATOM   1585  HB2 GLU   138      10.295   5.554   3.728  1.00  0.00           H
ATOM   1586  HB3 GLU   138      10.680   6.871   2.651  1.00  0.00           H
ATOM   1587  CG  GLU   138       8.542   6.391   2.931  1.00  0.00           C
ATOM   1588  HG2 GLU   138       8.221   6.895   2.020  1.00  0.00           H
ATOM   1589  HG3 GLU   138       7.896   5.522   3.055  1.00  0.00           H
ATOM   1590  CD  GLU   138       8.221   7.317   4.094  1.00  0.00           C
ATOM   1591  OE1 GLU   138       8.969   7.212   5.082  1.00  0.00           O
ATOM   1592  OE2 GLU   138       7.411   8.215   3.958  1.00  0.00           O
ATOM   1593  C   GLU   138       9.611   3.716   1.655  1.00  0.00           C
ATOM   1594  O   GLU   138       9.336   3.172   2.698  1.00  0.00           O
ATOM   1595  N   SER   139       9.362   3.111   0.512  1.00  0.00           N
ATOM   1596  H   SER   139       9.725   3.645  -0.264  1.00  0.00           H
ATOM   1597  CA  SER   139       8.732   1.825   0.357  1.00  0.00           C
ATOM   1598  HA  SER   139       7.812   1.981   0.920  1.00  0.00           H
ATOM   1599  CB  SER   139       8.324   1.472  -1.016  1.00  0.00           C
ATOM   1600  HB2 SER   139       7.724   2.320  -1.347  1.00  0.00           H
ATOM   1601  HB3 SER   139       9.283   1.326  -1.513  1.00  0.00           H
ATOM   1602  OG  SER   139       7.648   0.322  -1.078  1.00  0.00           O
ATOM   1603  HG  SER   139       7.123   0.222  -1.875  1.00  0.00           H
ATOM   1604  C   SER   139       9.500   0.732   0.935  1.00  0.00           C
ATOM   1605  O   SER   139      10.631   0.435   0.517  1.00  0.00           O
ATOM   1606  N   LEU   140       8.986   0.097   1.991  1.00  0.00           N
ATOM   1607  H   LEU   140       8.066   0.298   2.356  1.00  0.00           H
ATOM   1608  CA  LEU   140       9.509  -1.155   2.401  1.00  0.00           C
ATOM   1609  HA  LEU   140      10.554  -1.023   2.679  1.00  0.00           H
ATOM   1610  CB  LEU   140       8.971  -1.469   3.807  1.00  0.00           C
ATOM   1611  HB2 LEU   140       8.141  -0.819   4.084  1.00  0.00           H
ATOM   1612  HB3 LEU   140       8.753  -2.536   3.848  1.00  0.00           H
ATOM   1613  CG  LEU   140      10.043  -1.162   4.990  1.00  0.00           C
ATOM   1614  HG  LEU   140      10.812  -1.934   5.044  1.00  0.00           H
ATOM   1615  CD1 LEU   140      10.737   0.183   4.821  1.00  0.00           C
ATOM   1616 HD11 LEU   140      10.050   1.007   4.629  1.00  0.00           H
ATOM   1617 HD12 LEU   140      11.335   0.483   5.682  1.00  0.00           H
ATOM   1618 HD13 LEU   140      11.430   0.181   3.980  1.00  0.00           H
ATOM   1619  CD2 LEU   140       9.311  -1.048   6.263  1.00  0.00           C
ATOM   1620 HD21 LEU   140      10.015  -0.816   7.063  1.00  0.00           H
ATOM   1621 HD22 LEU   140       8.496  -0.325   6.245  1.00  0.00           H
ATOM   1622 HD23 LEU   140       8.887  -2.030   6.469  1.00  0.00           H
ATOM   1623  C   LEU   140       9.462  -2.325   1.489  1.00  0.00           C
ATOM   1624  O   LEU   140      10.052  -3.327   1.604  1.00  0.00           O
ATOM   1625  N   HID   141       8.554  -2.176   0.505  1.00  0.00           N
ATOM   1626  H   HID   141       7.943  -1.376   0.433  1.00  0.00           H
ATOM   1627  CA  HID   141       8.320  -3.240  -0.595  1.00  0.00           C
ATOM   1628  HA  HID   141       8.143  -4.216  -0.142  1.00  0.00           H
ATOM   1629  CB  HID   141       6.976  -3.088  -1.316  1.00  0.00           C
ATOM   1630  HB2 HID   141       7.074  -2.150  -1.862  1.00  0.00           H
ATOM   1631  HB3 HID   141       6.854  -3.902  -2.030  1.00  0.00           H
ATOM   1632  CG  HID   141       5.819  -2.857  -0.449  1.00  0.00           C
ATOM   1633  ND1 HID   141       4.740  -3.748  -0.300  1.00  0.00           N
ATOM   1634  HD1 HID   141       4.731  -4.575  -0.879  1.00  0.00           H
ATOM   1635  CE1 HID   141       3.716  -3.166   0.413  1.00  0.00           C
ATOM   1636  HE1 HID   141       2.914  -3.719   0.879  1.00  0.00           H
ATOM   1637  NE2 HID   141       4.154  -1.972   0.785  1.00  0.00           N
ATOM   1638  CD2 HID   141       5.415  -1.883   0.421  1.00  0.00           C
ATOM   1639  HD2 HID   141       5.857  -0.902   0.326  1.00  0.00           H
ATOM   1640  C   HID   141       9.470  -3.250  -1.614  1.00  0.00           C
ATOM   1641  O   HID   141       9.791  -4.308  -2.037  1.00  0.00           O
ATOM   1642  N   TYR   142      10.021  -2.047  -1.697  1.00  0.00           N
ATOM   1643  H   TYR   142       9.439  -1.320  -1.304  1.00  0.00           H
ATOM   1644  CA  TYR   142      11.259  -1.848  -2.420  1.00  0.00           C
ATOM   1645  HA  TYR   142      11.200  -2.343  -3.389  1.00  0.00           H
ATOM   1646  CB  TYR   142      11.620  -0.370  -2.694  1.00  0.00           C
ATOM   1647  HB2 TYR   142      11.618   0.184  -1.755  1.00  0.00           H
ATOM   1648  HB3 TYR   142      12.638  -0.304  -3.077  1.00  0.00           H
ATOM   1649  CG  TYR   142      10.823   0.325  -3.826  1.00  0.00           C
ATOM   1650  CD1 TYR   142       9.747  -0.262  -4.587  1.00  0.00           C
ATOM   1651  HD1 TYR   142       9.358  -1.263  -4.470  1.00  0.00           H
ATOM   1652  CE1 TYR   142       9.127   0.547  -5.559  1.00  0.00           C
ATOM   1653  HE1 TYR   142       8.383   0.075  -6.183  1.00  0.00           H
ATOM   1654  CZ  TYR   142       9.472   1.884  -5.845  1.00  0.00           C
ATOM   1655  OH  TYR   142       8.737   2.643  -6.672  1.00  0.00           O
ATOM   1656  HH  TYR   142       9.256   3.404  -6.942  1.00  0.00           H
ATOM   1657  CE2 TYR   142      10.441   2.464  -5.010  1.00  0.00           C
ATOM   1658  HE2 TYR   142      10.664   3.519  -4.948  1.00  0.00           H
ATOM   1659  CD2 TYR   142      11.136   1.722  -4.056  1.00  0.00           C
ATOM   1660  HD2 TYR   142      11.846   2.157  -3.369  1.00  0.00           H
ATOM   1661  C   TYR   142      12.564  -2.586  -1.834  1.00  0.00           C
ATOM   1662  O   TYR   142      13.509  -2.885  -2.592  1.00  0.00           O
ATOM   1663  N   GLU   143      12.523  -2.970  -0.525  1.00  0.00           N
ATOM   1664  H   GLU   143      11.777  -2.636   0.068  1.00  0.00           H
ATOM   1665  CA  GLU   143      13.513  -4.022  -0.010  1.00  0.00           C
ATOM   1666  HA  GLU   143      14.038  -4.437  -0.870  1.00  0.00           H
ATOM   1667  CB  GLU   143      14.491  -3.306   0.865  1.00  0.00           C
ATOM   1668  HB2 GLU   143      15.119  -4.024   1.392  1.00  0.00           H
ATOM   1669  HB3 GLU   143      15.049  -2.592   0.258  1.00  0.00           H
ATOM   1670  CG  GLU   143      13.720  -2.460   1.921  1.00  0.00           C
ATOM   1671  HG2 GLU   143      13.597  -1.519   1.385  1.00  0.00           H
ATOM   1672  HG3 GLU   143      12.768  -2.907   2.205  1.00  0.00           H
ATOM   1673  CD  GLU   143      14.597  -2.251   3.199  1.00  0.00           C
ATOM   1674  OE1 GLU   143      15.233  -3.217   3.578  1.00  0.00           O
ATOM   1675  OE2 GLU   143      14.531  -1.209   3.867  1.00  0.00           O
ATOM   1676  C   GLU   143      12.859  -5.327   0.529  1.00  0.00           C
ATOM   1677  O   GLU   143      13.403  -6.051   1.350  1.00  0.00           O
ATOM   1678  N   GLY   144      11.601  -5.585   0.169  1.00  0.00           N
ATOM   1679  H   GLY   144      11.059  -4.766  -0.067  1.00  0.00           H
ATOM   1680  CA  GLY   144      11.004  -6.847   0.509  1.00  0.00           C
ATOM   1681  HA2 GLY   144      10.137  -7.031  -0.126  1.00  0.00           H
ATOM   1682  HA3 GLY   144      11.738  -7.626   0.304  1.00  0.00           H
ATOM   1683  C   GLY   144      10.464  -7.032   1.987  1.00  0.00           C
ATOM   1684  O   GLY   144      10.098  -8.170   2.327  1.00  0.00           O
ATOM   1685  N   ARG   145      10.437  -5.998   2.832  1.00  0.00           N
ATOM   1686  H   ARG   145      10.627  -5.083   2.449  1.00  0.00           H
ATOM   1687  CA  ARG   145       9.999  -6.100   4.242  1.00  0.00           C
ATOM   1688  HA  ARG   145      10.304  -7.098   4.557  1.00  0.00           H
ATOM   1689  CB  ARG   145      10.858  -5.110   4.984  1.00  0.00           C
ATOM   1690  HB2 ARG   145      10.742  -4.108   4.570  1.00  0.00           H
ATOM   1691  HB3 ARG   145      10.478  -5.151   6.004  1.00  0.00           H
ATOM   1692  CG  ARG   145      12.318  -5.663   5.059  1.00  0.00           C
ATOM   1693  HG2 ARG   145      12.215  -6.685   5.426  1.00  0.00           H
ATOM   1694  HG3 ARG   145      12.836  -5.640   4.100  1.00  0.00           H
ATOM   1695  CD  ARG   145      13.127  -5.045   6.113  1.00  0.00           C
ATOM   1696  HD2 ARG   145      12.688  -5.187   7.101  1.00  0.00           H
ATOM   1697  HD3 ARG   145      14.090  -5.555   6.107  1.00  0.00           H
ATOM   1698  NE  ARG   145      13.411  -3.649   5.851  1.00  0.00           N
ATOM   1699  HE  ARG   145      14.076  -3.450   5.117  1.00  0.00           H
ATOM   1700  CZ  ARG   145      13.195  -2.598   6.704  1.00  0.00           C
ATOM   1701  NH1 ARG   145      12.356  -2.693   7.701  1.00  0.00           N
ATOM   1702 HH11 ARG   145      11.858  -3.572   7.721  1.00  0.00           H
ATOM   1703 HH12 ARG   145      12.103  -1.868   8.225  1.00  0.00           H
ATOM   1704  NH2 ARG   145      13.604  -1.430   6.400  1.00  0.00           N
ATOM   1705 HH21 ARG   145      13.623  -0.764   7.159  1.00  0.00           H
ATOM   1706 HH22 ARG   145      14.052  -1.209   5.523  1.00  0.00           H
ATOM   1707  C   ARG   145       8.531  -5.831   4.511  1.00  0.00           C
ATOM   1708  O   ARG   145       8.095  -6.104   5.600  1.00  0.00           O
ATOM   1709  N   ALA   146       7.828  -5.272   3.482  1.00  0.00           N
ATOM   1710  H   ALA   146       8.320  -5.118   2.614  1.00  0.00           H
ATOM   1711  CA  ALA   146       6.310  -5.092   3.571  1.00  0.00           C
ATOM   1712  HA  ALA   146       6.015  -5.400   4.574  1.00  0.00           H
ATOM   1713  CB  ALA   146       5.866  -3.566   3.452  1.00  0.00           C
ATOM   1714  HB1 ALA   146       6.085  -3.259   2.429  1.00  0.00           H
ATOM   1715  HB2 ALA   146       4.790  -3.489   3.609  1.00  0.00           H
ATOM   1716  HB3 ALA   146       6.519  -2.972   4.092  1.00  0.00           H
ATOM   1717  C   ALA   146       5.557  -5.937   2.568  1.00  0.00           C
ATOM   1718  O   ALA   146       6.049  -6.143   1.495  1.00  0.00           O
ATOM   1719  N   VAL   147       4.310  -6.255   2.913  1.00  0.00           N
ATOM   1720  H   VAL   147       4.028  -6.151   3.878  1.00  0.00           H
ATOM   1721  CA  VAL   147       3.320  -7.096   2.244  1.00  0.00           C
ATOM   1722  HA  VAL   147       3.652  -6.939   1.218  1.00  0.00           H
ATOM   1723  CB  VAL   147       3.606  -8.590   2.611  1.00  0.00           C
ATOM   1724  HB  VAL   147       3.570  -8.518   3.698  1.00  0.00           H
ATOM   1725  CG1 VAL   147       2.506  -9.496   2.080  1.00  0.00           C
ATOM   1726 HG11 VAL   147       2.534  -9.511   0.990  1.00  0.00           H
ATOM   1727 HG12 VAL   147       2.628 -10.556   2.303  1.00  0.00           H
ATOM   1728 HG13 VAL   147       1.515  -9.137   2.357  1.00  0.00           H
ATOM   1729  CG2 VAL   147       4.913  -9.206   2.196  1.00  0.00           C
ATOM   1730 HG21 VAL   147       4.990 -10.279   2.372  1.00  0.00           H
ATOM   1731 HG22 VAL   147       5.158  -8.949   1.166  1.00  0.00           H
ATOM   1732 HG23 VAL   147       5.771  -8.771   2.710  1.00  0.00           H
ATOM   1733  C   VAL   147       1.936  -6.632   2.505  1.00  0.00           C
ATOM   1734  O   VAL   147       1.637  -6.322   3.644  1.00  0.00           O
ATOM   1735  N   ASP   148       1.122  -6.710   1.461  1.00  0.00           N
ATOM   1736  H   ASP   148       1.631  -7.011   0.642  1.00  0.00           H
ATOM   1737  CA  ASP   148      -0.337  -6.707   1.548  1.00  0.00           C
ATOM   1738  HA  ASP   148      -0.537  -6.280   2.531  1.00  0.00           H
ATOM   1739  CB  ASP   148      -0.942  -5.742   0.539  1.00  0.00           C
ATOM   1740  HB2 ASP   148      -0.761  -6.042  -0.493  1.00  0.00           H
ATOM   1741  HB3 ASP   148      -2.001  -5.991   0.475  1.00  0.00           H
ATOM   1742  CG  ASP   148      -0.675  -4.322   0.986  1.00  0.00           C
ATOM   1743  OD1 ASP   148      -1.447  -3.789   1.834  1.00  0.00           O
ATOM   1744  OD2 ASP   148       0.365  -3.765   0.537  1.00  0.00           O
ATOM   1745  C   ASP   148      -1.138  -8.017   1.505  1.00  0.00           C
ATOM   1746  O   ASP   148      -0.863  -8.906   0.724  1.00  0.00           O
ATOM   1747  N   ILE   149      -2.025  -8.118   2.494  1.00  0.00           N
ATOM   1748  H   ILE   149      -2.274  -7.328   3.072  1.00  0.00           H
ATOM   1749  CA  ILE   149      -2.803  -9.338   2.746  1.00  0.00           C
ATOM   1750  HA  ILE   149      -2.598 -10.034   1.933  1.00  0.00           H
ATOM   1751  CB  ILE   149      -2.386  -9.994   4.084  1.00  0.00           C
ATOM   1752  HB  ILE   149      -2.979 -10.894   4.247  1.00  0.00           H
ATOM   1753  CG2 ILE   149      -0.896 -10.361   4.001  1.00  0.00           C
ATOM   1754 HG21 ILE   149      -0.187  -9.534   3.983  1.00  0.00           H
ATOM   1755 HG22 ILE   149      -0.666 -11.082   4.786  1.00  0.00           H
ATOM   1756 HG23 ILE   149      -0.695 -10.768   3.010  1.00  0.00           H
ATOM   1757  CG1 ILE   149      -2.548  -8.901   5.220  1.00  0.00           C
ATOM   1758 HG12 ILE   149      -1.672  -8.258   5.297  1.00  0.00           H
ATOM   1759 HG13 ILE   149      -3.430  -8.338   4.912  1.00  0.00           H
ATOM   1760  CD1 ILE   149      -2.751  -9.568   6.612  1.00  0.00           C
ATOM   1761 HD11 ILE   149      -3.752 -10.000   6.594  1.00  0.00           H
ATOM   1762 HD12 ILE   149      -2.060 -10.404   6.716  1.00  0.00           H
ATOM   1763 HD13 ILE   149      -2.660  -8.760   7.338  1.00  0.00           H
ATOM   1764  C   ILE   149      -4.326  -9.229   2.688  1.00  0.00           C
ATOM   1765  O   ILE   149      -4.942  -8.246   3.150  1.00  0.00           O
ATOM   1766  N   THR   150      -4.939 -10.318   2.171  1.00  0.00           N
ATOM   1767  H   THR   150      -4.333 -11.092   1.939  1.00  0.00           H
ATOM   1768  CA  THR   150      -6.382 -10.510   2.105  1.00  0.00           C
ATOM   1769  HA  THR   150      -6.831  -9.813   2.813  1.00  0.00           H
ATOM   1770  CB  THR   150      -6.966 -10.100   0.756  1.00  0.00           C
ATOM   1771  HB  THR   150      -8.050 -10.211   0.800  1.00  0.00           H
ATOM   1772  CG2 THR   150      -6.527  -8.718   0.289  1.00  0.00           C
ATOM   1773 HG21 THR   150      -5.467  -8.462   0.273  1.00  0.00           H
ATOM   1774 HG22 THR   150      -6.850  -8.565  -0.741  1.00  0.00           H
ATOM   1775 HG23 THR   150      -7.082  -8.010   0.904  1.00  0.00           H
ATOM   1776  OG1 THR   150      -6.413 -10.990  -0.198  1.00  0.00           O
ATOM   1777  HG1 THR   150      -5.770 -11.530   0.268  1.00  0.00           H
ATOM   1778  C   THR   150      -6.718 -11.915   2.556  1.00  0.00           C
ATOM   1779  O   THR   150      -5.864 -12.778   2.814  1.00  0.00           O
ATOM   1780  N   THR   151      -7.953 -12.242   2.727  1.00  0.00           N
ATOM   1781  H   THR   151      -8.595 -11.490   2.520  1.00  0.00           H
ATOM   1782  CA  THR   151      -8.392 -13.641   2.836  1.00  0.00           C
ATOM   1783  HA  THR   151      -7.594 -14.361   3.018  1.00  0.00           H
ATOM   1784  CB  THR   151      -9.418 -13.882   3.946  1.00  0.00           C
ATOM   1785  HB  THR   151      -9.359 -14.969   3.980  1.00  0.00           H
ATOM   1786  CG2 THR   151      -9.182 -13.139   5.262  1.00  0.00           C
ATOM   1787 HG21 THR   151      -8.123 -13.113   5.519  1.00  0.00           H
ATOM   1788 HG22 THR   151      -9.514 -12.116   5.084  1.00  0.00           H
ATOM   1789 HG23 THR   151      -9.794 -13.653   6.003  1.00  0.00           H
ATOM   1790  OG1 THR   151     -10.713 -13.510   3.535  1.00  0.00           O
ATOM   1791  HG1 THR   151     -11.409 -14.139   3.739  1.00  0.00           H
ATOM   1792  C   THR   151      -8.956 -14.141   1.469  1.00  0.00           C
ATOM   1793  O   THR   151      -9.293 -13.401   0.591  1.00  0.00           O
ATOM   1794  N   SER   152      -9.007 -15.501   1.256  1.00  0.00           N
ATOM   1795  H   SER   152      -8.766 -16.056   2.065  1.00  0.00           H
ATOM   1796  CA  SER   152      -9.602 -16.192   0.071  1.00  0.00           C
ATOM   1797  HA  SER   152      -8.969 -15.961  -0.786  1.00  0.00           H
ATOM   1798  CB  SER   152      -9.431 -17.721   0.247  1.00  0.00           C
ATOM   1799  HB2 SER   152      -9.864 -18.030  -0.704  1.00  0.00           H
ATOM   1800  HB3 SER   152      -8.351 -17.853   0.318  1.00  0.00           H
ATOM   1801  OG  SER   152     -10.183 -18.260   1.372  1.00  0.00           O
ATOM   1802  HG  SER   152     -11.055 -18.435   1.010  1.00  0.00           H
ATOM   1803  C   SER   152     -11.019 -15.853  -0.337  1.00  0.00           C
ATOM   1804  O   SER   152     -11.403 -16.045  -1.463  1.00  0.00           O
ATOM   1805  N   ASP   153     -11.798 -15.291   0.577  1.00  0.00           N
ATOM   1806  H   ASP   153     -11.360 -15.186   1.480  1.00  0.00           H
ATOM   1807  CA  ASP   153     -13.153 -14.683   0.456  1.00  0.00           C
ATOM   1808  HA  ASP   153     -13.539 -15.022  -0.504  1.00  0.00           H
ATOM   1809  CB  ASP   153     -14.167 -15.295   1.496  1.00  0.00           C
ATOM   1810  HB2 ASP   153     -15.097 -14.726   1.490  1.00  0.00           H
ATOM   1811  HB3 ASP   153     -14.452 -16.272   1.107  1.00  0.00           H
ATOM   1812  CG  ASP   153     -13.769 -15.509   3.004  1.00  0.00           C
ATOM   1813  OD1 ASP   153     -12.653 -15.125   3.469  1.00  0.00           O
ATOM   1814  OD2 ASP   153     -14.727 -15.950   3.717  1.00  0.00           O
ATOM   1815  C   ASP   153     -13.299 -13.141   0.383  1.00  0.00           C
ATOM   1816  O   ASP   153     -14.307 -12.587  -0.113  1.00  0.00           O
ATOM   1817  N   ARG   154     -12.154 -12.462   0.742  1.00  0.00           N
ATOM   1818  H   ARG   154     -11.344 -13.038   0.925  1.00  0.00           H
ATOM   1819  CA  ARG   154     -11.987 -11.004   0.888  1.00  0.00           C
ATOM   1820  HA  ARG   154     -11.058 -10.762   1.404  1.00  0.00           H
ATOM   1821  CB  ARG   154     -11.917 -10.252  -0.455  1.00  0.00           C
ATOM   1822  HB2 ARG   154     -12.851 -10.415  -0.993  1.00  0.00           H
ATOM   1823  HB3 ARG   154     -11.832  -9.183  -0.262  1.00  0.00           H
ATOM   1824  CG  ARG   154     -10.697 -10.658  -1.365  1.00  0.00           C
ATOM   1825  HG2 ARG   154     -10.194  -9.701  -1.509  1.00  0.00           H
ATOM   1826  HG3 ARG   154     -10.126 -11.413  -0.825  1.00  0.00           H
ATOM   1827  CD  ARG   154     -11.171 -11.238  -2.765  1.00  0.00           C
ATOM   1828  HD2 ARG   154     -10.314 -11.682  -3.273  1.00  0.00           H
ATOM   1829  HD3 ARG   154     -11.831 -12.099  -2.662  1.00  0.00           H
ATOM   1830  NE  ARG   154     -11.780 -10.275  -3.623  1.00  0.00           N
ATOM   1831  HE  ARG   154     -12.202  -9.423  -3.285  1.00  0.00           H
ATOM   1832  CZ  ARG   154     -11.626 -10.212  -4.977  1.00  0.00           C
ATOM   1833  NH1 ARG   154     -12.085  -9.217  -5.615  1.00  0.00           N
ATOM   1834 HH11 ARG   154     -12.496  -8.475  -5.067  1.00  0.00           H
ATOM   1835 HH12 ARG   154     -11.943  -9.073  -6.605  1.00  0.00           H
ATOM   1836  NH2 ARG   154     -11.119 -11.204  -5.692  1.00  0.00           N
ATOM   1837 HH21 ARG   154     -11.457 -11.255  -6.643  1.00  0.00           H
ATOM   1838 HH22 ARG   154     -11.009 -12.075  -5.194  1.00  0.00           H
ATOM   1839  C   ARG   154     -13.027 -10.376   1.830  1.00  0.00           C
ATOM   1840  O   ARG   154     -13.567  -9.343   1.557  1.00  0.00           O
ATOM   1841  N   ASP   155     -13.329 -11.062   2.917  1.00  0.00           N
ATOM   1842  H   ASP   155     -12.689 -11.825   3.087  1.00  0.00           H
ATOM   1843  CA  ASP   155     -14.470 -10.802   3.731  1.00  0.00           C
ATOM   1844  HA  ASP   155     -15.211 -10.550   2.973  1.00  0.00           H
ATOM   1845  CB  ASP   155     -14.948 -12.091   4.272  1.00  0.00           C
ATOM   1846  HB2 ASP   155     -14.980 -12.801   3.445  1.00  0.00           H
ATOM   1847  HB3 ASP   155     -14.163 -12.411   4.957  1.00  0.00           H
ATOM   1848  CG  ASP   155     -16.212 -12.240   5.167  1.00  0.00           C
ATOM   1849  OD1 ASP   155     -16.647 -13.401   5.303  1.00  0.00           O
ATOM   1850  OD2 ASP   155     -16.742 -11.205   5.641  1.00  0.00           O
ATOM   1851  C   ASP   155     -14.329  -9.674   4.814  1.00  0.00           C
ATOM   1852  O   ASP   155     -13.370  -9.675   5.621  1.00  0.00           O
ATOM   1853  N   ARG   156     -15.330  -8.756   4.731  1.00  0.00           N
ATOM   1854  H   ARG   156     -15.928  -8.696   3.919  1.00  0.00           H
ATOM   1855  CA  ARG   156     -15.391  -7.459   5.517  1.00  0.00           C
ATOM   1856  HA  ARG   156     -14.378  -7.056   5.514  1.00  0.00           H
ATOM   1857  CB  ARG   156     -16.326  -6.432   4.703  1.00  0.00           C
ATOM   1858  HB2 ARG   156     -16.898  -7.103   4.062  1.00  0.00           H
ATOM   1859  HB3 ARG   156     -16.944  -5.806   5.346  1.00  0.00           H
ATOM   1860  CG  ARG   156     -15.428  -5.532   3.833  1.00  0.00           C
ATOM   1861  HG2 ARG   156     -16.042  -4.796   3.314  1.00  0.00           H
ATOM   1862  HG3 ARG   156     -14.709  -4.968   4.427  1.00  0.00           H
ATOM   1863  CD  ARG   156     -14.709  -6.316   2.725  1.00  0.00           C
ATOM   1864  HD2 ARG   156     -13.779  -6.677   3.165  1.00  0.00           H
ATOM   1865  HD3 ARG   156     -15.429  -7.070   2.408  1.00  0.00           H
ATOM   1866  NE  ARG   156     -14.459  -5.396   1.590  1.00  0.00           N
ATOM   1867  HE  ARG   156     -14.352  -4.417   1.815  1.00  0.00           H
ATOM   1868  CZ  ARG   156     -14.000  -5.673   0.374  1.00  0.00           C
ATOM   1869  NH1 ARG   156     -13.754  -6.859  -0.008  1.00  0.00           N
ATOM   1870 HH11 ARG   156     -13.553  -7.067  -0.975  1.00  0.00           H
ATOM   1871 HH12 ARG   156     -13.895  -7.616   0.646  1.00  0.00           H
ATOM   1872  NH2 ARG   156     -13.919  -4.657  -0.473  1.00  0.00           N
ATOM   1873 HH21 ARG   156     -13.641  -4.847  -1.425  1.00  0.00           H
ATOM   1874 HH22 ARG   156     -14.490  -3.851  -0.259  1.00  0.00           H
ATOM   1875  C   ARG   156     -15.644  -7.647   6.971  1.00  0.00           C
ATOM   1876  O   ARG   156     -15.502  -6.779   7.784  1.00  0.00           O
ATOM   1877  N   SER   157     -15.960  -8.894   7.356  1.00  0.00           N
ATOM   1878  H   SER   157     -16.050  -9.597   6.638  1.00  0.00           H
ATOM   1879  CA  SER   157     -16.147  -9.319   8.746  1.00  0.00           C
ATOM   1880  HA  SER   157     -16.588  -8.481   9.286  1.00  0.00           H
ATOM   1881  CB  SER   157     -17.265 -10.422   8.795  1.00  0.00           C
ATOM   1882  HB2 SER   157     -17.619 -10.554   9.817  1.00  0.00           H
ATOM   1883  HB3 SER   157     -18.113 -10.002   8.252  1.00  0.00           H
ATOM   1884  OG  SER   157     -16.988 -11.626   8.218  1.00  0.00           O
ATOM   1885  HG  SER   157     -17.079 -11.535   7.266  1.00  0.00           H
ATOM   1886  C   SER   157     -14.936  -9.771   9.502  1.00  0.00           C
ATOM   1887  O   SER   157     -14.781  -9.625  10.715  1.00  0.00           O
ATOM   1888  N   LYS   158     -13.962 -10.219   8.741  1.00  0.00           N
ATOM   1889  H   LYS   158     -14.085 -10.192   7.739  1.00  0.00           H
ATOM   1890  CA  LYS   158     -12.679 -10.640   9.229  1.00  0.00           C
ATOM   1891  HA  LYS   158     -12.763 -11.174  10.175  1.00  0.00           H
ATOM   1892  CB  LYS   158     -12.132 -11.708   8.248  1.00  0.00           C
ATOM   1893  HB2 LYS   158     -11.934 -11.097   7.368  1.00  0.00           H
ATOM   1894  HB3 LYS   158     -11.178 -12.121   8.575  1.00  0.00           H
ATOM   1895  CG  LYS   158     -13.078 -12.877   7.983  1.00  0.00           C
ATOM   1896  HG2 LYS   158     -13.254 -13.394   8.926  1.00  0.00           H
ATOM   1897  HG3 LYS   158     -14.048 -12.589   7.578  1.00  0.00           H
ATOM   1898  CD  LYS   158     -12.448 -13.880   6.984  1.00  0.00           C
ATOM   1899  HD2 LYS   158     -12.432 -13.481   5.970  1.00  0.00           H
ATOM   1900  HD3 LYS   158     -11.486 -14.089   7.452  1.00  0.00           H
ATOM   1901  CE  LYS   158     -13.183 -15.235   7.005  1.00  0.00           C
ATOM   1902  HE2 LYS   158     -12.426 -15.946   6.674  1.00  0.00           H
ATOM   1903  HE3 LYS   158     -13.441 -15.395   8.052  1.00  0.00           H
ATOM   1904  NZ  LYS   158     -14.451 -15.245   6.296  1.00  0.00           N
ATOM   1905  HZ1 LYS   158     -14.301 -15.332   5.301  1.00  0.00           H
ATOM   1906  HZ2 LYS   158     -15.021 -16.046   6.527  1.00  0.00           H
ATOM   1907  HZ3 LYS   158     -15.019 -14.418   6.411  1.00  0.00           H
ATOM   1908  C   LYS   158     -11.694  -9.499   9.351  1.00  0.00           C
ATOM   1909  O   LYS   158     -10.811  -9.620  10.216  1.00  0.00           O
ATOM   1910  N   TYR   159     -11.733  -8.415   8.537  1.00  0.00           N
ATOM   1911  H   TYR   159     -12.431  -8.414   7.807  1.00  0.00           H
ATOM   1912  CA  TYR   159     -10.516  -7.591   8.544  1.00  0.00           C
ATOM   1913  HA  TYR   159      -9.701  -8.273   8.301  1.00  0.00           H
ATOM   1914  CB  TYR   159     -10.535  -6.619   7.398  1.00  0.00           C
ATOM   1915  HB2 TYR   159     -11.394  -5.951   7.463  1.00  0.00           H
ATOM   1916  HB3 TYR   159      -9.666  -5.978   7.546  1.00  0.00           H
ATOM   1917  CG  TYR   159     -10.317  -7.224   6.003  1.00  0.00           C
ATOM   1918  CD1 TYR   159      -9.274  -8.179   5.831  1.00  0.00           C
ATOM   1919  HD1 TYR   159      -8.668  -8.563   6.639  1.00  0.00           H
ATOM   1920  CE1 TYR   159      -8.987  -8.678   4.632  1.00  0.00           C
ATOM   1921  HE1 TYR   159      -8.183  -9.398   4.666  1.00  0.00           H
ATOM   1922  CZ  TYR   159      -9.737  -8.373   3.470  1.00  0.00           C
ATOM   1923  OH  TYR   159      -9.330  -8.776   2.267  1.00  0.00           O
ATOM   1924  HH  TYR   159      -9.355  -8.027   1.668  1.00  0.00           H
ATOM   1925  CE2 TYR   159     -10.872  -7.500   3.625  1.00  0.00           C
ATOM   1926  HE2 TYR   159     -11.428  -7.325   2.715  1.00  0.00           H
ATOM   1927  CD2 TYR   159     -11.160  -6.883   4.895  1.00  0.00           C
ATOM   1928  HD2 TYR   159     -12.006  -6.229   5.048  1.00  0.00           H
ATOM   1929  C   TYR   159      -9.980  -6.985   9.922  1.00  0.00           C
ATOM   1930  O   TYR   159      -8.785  -7.016  10.116  1.00  0.00           O
ATOM   1931  N   GLY   160     -10.856  -6.603  10.864  1.00  0.00           N
ATOM   1932  H   GLY   160     -11.790  -6.979  10.783  1.00  0.00           H
ATOM   1933  CA  GLY   160     -10.471  -6.151  12.241  1.00  0.00           C
ATOM   1934  HA2 GLY   160      -9.830  -5.275  12.137  1.00  0.00           H
ATOM   1935  HA3 GLY   160     -11.437  -5.839  12.638  1.00  0.00           H
ATOM   1936  C   GLY   160      -9.765  -7.152  13.072  1.00  0.00           C
ATOM   1937  O   GLY   160      -8.771  -6.894  13.661  1.00  0.00           O
ATOM   1938  N   MET   161     -10.250  -8.417  13.016  1.00  0.00           N
ATOM   1939  H   MET   161     -11.057  -8.601  12.438  1.00  0.00           H
ATOM   1940  CA  MET   161      -9.583  -9.643  13.647  1.00  0.00           C
ATOM   1941  HA  MET   161      -9.375  -9.428  14.696  1.00  0.00           H
ATOM   1942  CB  MET   161     -10.639 -10.781  13.490  1.00  0.00           C
ATOM   1943  HB2 MET   161     -10.658 -11.053  12.435  1.00  0.00           H
ATOM   1944  HB3 MET   161     -10.186 -11.647  13.972  1.00  0.00           H
ATOM   1945  CG  MET   161     -12.063 -10.563  14.054  1.00  0.00           C
ATOM   1946  HG2 MET   161     -12.514  -9.728  13.517  1.00  0.00           H
ATOM   1947  HG3 MET   161     -12.571 -11.504  13.841  1.00  0.00           H
ATOM   1948  SD  MET   161     -12.105 -10.237  15.823  1.00  0.00           S
ATOM   1949  CE  MET   161     -11.818 -11.880  16.465  1.00  0.00           C
ATOM   1950  HE1 MET   161     -12.835 -12.271  16.432  1.00  0.00           H
ATOM   1951  HE2 MET   161     -11.184 -12.476  15.807  1.00  0.00           H
ATOM   1952  HE3 MET   161     -11.416 -11.830  17.476  1.00  0.00           H
ATOM   1953  C   MET   161      -8.334 -10.160  12.860  1.00  0.00           C
ATOM   1954  O   MET   161      -7.353 -10.496  13.543  1.00  0.00           O
ATOM   1955  N   LEU   162      -8.261 -10.072  11.517  1.00  0.00           N
ATOM   1956  H   LEU   162      -9.087  -9.667  11.101  1.00  0.00           H
ATOM   1957  CA  LEU   162      -7.061 -10.420  10.661  1.00  0.00           C
ATOM   1958  HA  LEU   162      -6.551 -11.376  10.773  1.00  0.00           H
ATOM   1959  CB  LEU   162      -7.450 -10.397   9.153  1.00  0.00           C
ATOM   1960  HB2 LEU   162      -8.425 -10.852   8.977  1.00  0.00           H
ATOM   1961  HB3 LEU   162      -7.542  -9.332   8.940  1.00  0.00           H
ATOM   1962  CG  LEU   162      -6.260 -10.927   8.262  1.00  0.00           C
ATOM   1963  HG  LEU   162      -5.276 -10.606   8.603  1.00  0.00           H
ATOM   1964  CD1 LEU   162      -6.210 -12.441   8.154  1.00  0.00           C
ATOM   1965 HD11 LEU   162      -5.554 -12.812   7.366  1.00  0.00           H
ATOM   1966 HD12 LEU   162      -5.808 -12.718   9.128  1.00  0.00           H
ATOM   1967 HD13 LEU   162      -7.184 -12.918   8.043  1.00  0.00           H
ATOM   1968  CD2 LEU   162      -6.491 -10.475   6.752  1.00  0.00           C
ATOM   1969 HD21 LEU   162      -6.476  -9.395   6.604  1.00  0.00           H
ATOM   1970 HD22 LEU   162      -5.617 -10.766   6.169  1.00  0.00           H
ATOM   1971 HD23 LEU   162      -7.425 -10.920   6.409  1.00  0.00           H
ATOM   1972  C   LEU   162      -5.931  -9.413  11.017  1.00  0.00           C
ATOM   1973  O   LEU   162      -4.815  -9.968  11.119  1.00  0.00           O
ATOM   1974  N   ALA   163      -6.149  -8.128  11.186  1.00  0.00           N
ATOM   1975  H   ALA   163      -7.098  -7.836  11.004  1.00  0.00           H
ATOM   1976  CA  ALA   163      -5.160  -7.178  11.690  1.00  0.00           C
ATOM   1977  HA  ALA   163      -4.300  -7.112  11.024  1.00  0.00           H
ATOM   1978  CB  ALA   163      -5.752  -5.774  11.659  1.00  0.00           C
ATOM   1979  HB1 ALA   163      -4.897  -5.112  11.801  1.00  0.00           H
ATOM   1980  HB2 ALA   163      -6.313  -5.549  10.752  1.00  0.00           H
ATOM   1981  HB3 ALA   163      -6.384  -5.746  12.546  1.00  0.00           H
ATOM   1982  C   ALA   163      -4.706  -7.460  13.186  1.00  0.00           C
ATOM   1983  O   ALA   163      -3.496  -7.352  13.464  1.00  0.00           O
ATOM   1984  N   ARG   164      -5.572  -7.971  14.063  1.00  0.00           N
ATOM   1985  H   ARG   164      -6.469  -8.156  13.638  1.00  0.00           H
ATOM   1986  CA  ARG   164      -5.197  -8.501  15.419  1.00  0.00           C
ATOM   1987  HA  ARG   164      -4.511  -7.840  15.949  1.00  0.00           H
ATOM   1988  CB  ARG   164      -6.389  -8.568  16.311  1.00  0.00           C
ATOM   1989  HB2 ARG   164      -6.808  -7.568  16.417  1.00  0.00           H
ATOM   1990  HB3 ARG   164      -7.085  -9.262  15.839  1.00  0.00           H
ATOM   1991  CG  ARG   164      -5.994  -9.066  17.715  1.00  0.00           C
ATOM   1992  HG2 ARG   164      -6.931  -8.983  18.265  1.00  0.00           H
ATOM   1993  HG3 ARG   164      -5.753 -10.129  17.690  1.00  0.00           H
ATOM   1994  CD  ARG   164      -4.977  -8.197  18.485  1.00  0.00           C
ATOM   1995  HD2 ARG   164      -4.815  -8.625  19.475  1.00  0.00           H
ATOM   1996  HD3 ARG   164      -4.015  -8.177  17.973  1.00  0.00           H
ATOM   1997  NE  ARG   164      -5.405  -6.756  18.577  1.00  0.00           N
ATOM   1998  HE  ARG   164      -6.395  -6.616  18.433  1.00  0.00           H
ATOM   1999  CZ  ARG   164      -4.620  -5.810  19.015  1.00  0.00           C
ATOM   2000  NH1 ARG   164      -3.401  -6.068  19.363  1.00  0.00           N
ATOM   2001 HH11 ARG   164      -2.822  -5.295  19.657  1.00  0.00           H
ATOM   2002 HH12 ARG   164      -3.044  -7.012  19.409  1.00  0.00           H
ATOM   2003  NH2 ARG   164      -4.953  -4.559  19.058  1.00  0.00           N
ATOM   2004 HH21 ARG   164      -4.311  -3.883  19.447  1.00  0.00           H
ATOM   2005 HH22 ARG   164      -5.855  -4.146  18.867  1.00  0.00           H
ATOM   2006  C   ARG   164      -4.491  -9.833  15.449  1.00  0.00           C
ATOM   2007  O   ARG   164      -3.475  -9.968  16.179  1.00  0.00           O
ATOM   2008  N   LEU   165      -4.839 -10.721  14.532  1.00  0.00           N
ATOM   2009  H   LEU   165      -5.692 -10.578  14.010  1.00  0.00           H
ATOM   2010  CA  LEU   165      -4.170 -12.029  14.345  1.00  0.00           C
ATOM   2011  HA  LEU   165      -3.989 -12.359  15.368  1.00  0.00           H
ATOM   2012  CB  LEU   165      -5.038 -12.958  13.486  1.00  0.00           C
ATOM   2013  HB2 LEU   165      -5.451 -12.345  12.686  1.00  0.00           H
ATOM   2014  HB3 LEU   165      -4.475 -13.768  13.022  1.00  0.00           H
ATOM   2015  CG  LEU   165      -6.261 -13.532  14.179  1.00  0.00           C
ATOM   2016  HG  LEU   165      -6.753 -12.724  14.719  1.00  0.00           H
ATOM   2017  CD1 LEU   165      -7.306 -14.234  13.189  1.00  0.00           C
ATOM   2018 HD11 LEU   165      -6.876 -15.090  12.669  1.00  0.00           H
ATOM   2019 HD12 LEU   165      -8.135 -14.582  13.806  1.00  0.00           H
ATOM   2020 HD13 LEU   165      -7.637 -13.548  12.410  1.00  0.00           H
ATOM   2021  CD2 LEU   165      -5.633 -14.599  15.148  1.00  0.00           C
ATOM   2022 HD21 LEU   165      -4.928 -14.156  15.852  1.00  0.00           H
ATOM   2023 HD22 LEU   165      -6.466 -14.998  15.726  1.00  0.00           H
ATOM   2024 HD23 LEU   165      -5.275 -15.533  14.717  1.00  0.00           H
ATOM   2025  C   LEU   165      -2.739 -11.737  13.759  1.00  0.00           C
ATOM   2026  O   LEU   165      -1.834 -12.453  14.156  1.00  0.00           O
ATOM   2027  N   ALA   166      -2.532 -10.830  12.800  1.00  0.00           N
ATOM   2028  H   ALA   166      -3.241 -10.203  12.448  1.00  0.00           H
ATOM   2029  CA  ALA   166      -1.215 -10.419  12.376  1.00  0.00           C
ATOM   2030  HA  ALA   166      -0.602 -11.251  12.028  1.00  0.00           H
ATOM   2031  CB  ALA   166      -1.287  -9.416  11.193  1.00  0.00           C
ATOM   2032  HB1 ALA   166      -0.300  -9.080  10.873  1.00  0.00           H
ATOM   2033  HB2 ALA   166      -1.986  -9.757  10.430  1.00  0.00           H
ATOM   2034  HB3 ALA   166      -1.668  -8.443  11.502  1.00  0.00           H
ATOM   2035  C   ALA   166      -0.335  -9.882  13.480  1.00  0.00           C
ATOM   2036  O   ALA   166       0.781 -10.354  13.634  1.00  0.00           O
ATOM   2037  N   VAL   167      -0.851  -8.952  14.315  1.00  0.00           N
ATOM   2038  H   VAL   167      -1.766  -8.562  14.139  1.00  0.00           H
ATOM   2039  CA  VAL   167      -0.056  -8.466  15.544  1.00  0.00           C
ATOM   2040  HA  VAL   167       0.885  -8.064  15.168  1.00  0.00           H
ATOM   2041  CB  VAL   167      -0.800  -7.317  16.242  1.00  0.00           C
ATOM   2042  HB  VAL   167      -1.764  -7.610  16.659  1.00  0.00           H
ATOM   2043  CG1 VAL   167      -0.005  -6.964  17.492  1.00  0.00           C
ATOM   2044 HG11 VAL   167      -0.538  -6.216  18.080  1.00  0.00           H
ATOM   2045 HG12 VAL   167       0.111  -7.797  18.186  1.00  0.00           H
ATOM   2046 HG13 VAL   167       1.000  -6.643  17.221  1.00  0.00           H
ATOM   2047  CG2 VAL   167      -1.010  -6.023  15.434  1.00  0.00           C
ATOM   2048 HG21 VAL   167      -1.428  -6.220  14.447  1.00  0.00           H
ATOM   2049 HG22 VAL   167      -1.778  -5.433  15.934  1.00  0.00           H
ATOM   2050 HG23 VAL   167      -0.155  -5.403  15.163  1.00  0.00           H
ATOM   2051  C   VAL   167       0.218  -9.674  16.480  1.00  0.00           C
ATOM   2052  O   VAL   167       1.329  -9.847  16.892  1.00  0.00           O
ATOM   2053  N   GLU   168      -0.743 -10.646  16.674  1.00  0.00           N
ATOM   2054  H   GLU   168      -1.639 -10.510  16.228  1.00  0.00           H
ATOM   2055  CA  GLU   168      -0.508 -11.957  17.391  1.00  0.00           C
ATOM   2056  HA  GLU   168       0.028 -11.744  18.316  1.00  0.00           H
ATOM   2057  CB  GLU   168      -1.788 -12.681  17.743  1.00  0.00           C
ATOM   2058  HB2 GLU   168      -2.310 -12.795  16.793  1.00  0.00           H
ATOM   2059  HB3 GLU   168      -1.559 -13.680  18.113  1.00  0.00           H
ATOM   2060  CG  GLU   168      -2.581 -11.954  18.816  1.00  0.00           C
ATOM   2061  HG2 GLU   168      -2.888 -10.964  18.479  1.00  0.00           H
ATOM   2062  HG3 GLU   168      -3.454 -12.568  19.039  1.00  0.00           H
ATOM   2063  CD  GLU   168      -1.917 -11.764  20.157  1.00  0.00           C
ATOM   2064  OE1 GLU   168      -0.858 -12.354  20.455  1.00  0.00           O
ATOM   2065  OE2 GLU   168      -2.558 -11.117  20.970  1.00  0.00           O
ATOM   2066  C   GLU   168       0.428 -12.983  16.671  1.00  0.00           C
ATOM   2067  O   GLU   168       1.030 -13.873  17.271  1.00  0.00           O
ATOM   2068  N   ALA   169       0.658 -12.727  15.376  1.00  0.00           N
ATOM   2069  H   ALA   169       0.118 -12.014  14.907  1.00  0.00           H
ATOM   2070  CA  ALA   169       1.708 -13.393  14.651  1.00  0.00           C
ATOM   2071  HA  ALA   169       1.745 -14.424  15.003  1.00  0.00           H
ATOM   2072  CB  ALA   169       1.312 -13.479  13.182  1.00  0.00           C
ATOM   2073  HB1 ALA   169       0.260 -13.728  13.049  1.00  0.00           H
ATOM   2074  HB2 ALA   169       1.621 -12.647  12.549  1.00  0.00           H
ATOM   2075  HB3 ALA   169       2.016 -14.215  12.794  1.00  0.00           H
ATOM   2076  C   ALA   169       3.129 -12.798  14.755  1.00  0.00           C
ATOM   2077  O   ALA   169       4.127 -13.212  14.143  1.00  0.00           O
ATOM   2078  N   GLY   170       3.204 -11.640  15.422  1.00  0.00           N
ATOM   2079  H   GLY   170       2.447 -11.250  15.966  1.00  0.00           H
ATOM   2080  CA  GLY   170       4.512 -11.012  15.519  1.00  0.00           C
ATOM   2081  HA2 GLY   170       4.418 -10.357  16.385  1.00  0.00           H
ATOM   2082  HA3 GLY   170       5.286 -11.745  15.751  1.00  0.00           H
ATOM   2083  C   GLY   170       4.919 -10.108  14.346  1.00  0.00           C
ATOM   2084  O   GLY   170       6.148 -10.152  13.971  1.00  0.00           O
ATOM   2085  N   PHE   171       3.993  -9.467  13.595  1.00  0.00           N
ATOM   2086  H   PHE   171       3.002  -9.509  13.787  1.00  0.00           H
ATOM   2087  CA  PHE   171       4.511  -8.348  12.757  1.00  0.00           C
ATOM   2088  HA  PHE   171       5.401  -8.670  12.216  1.00  0.00           H
ATOM   2089  CB  PHE   171       3.440  -8.120  11.707  1.00  0.00           C
ATOM   2090  HB2 PHE   171       2.435  -8.025  12.119  1.00  0.00           H
ATOM   2091  HB3 PHE   171       3.708  -7.164  11.259  1.00  0.00           H
ATOM   2092  CG  PHE   171       3.371  -9.144  10.566  1.00  0.00           C
ATOM   2093  CD1 PHE   171       4.257  -8.948   9.479  1.00  0.00           C
ATOM   2094  HD1 PHE   171       4.890  -8.073   9.470  1.00  0.00           H
ATOM   2095  CE1 PHE   171       4.213  -9.879   8.443  1.00  0.00           C
ATOM   2096  HE1 PHE   171       4.906  -9.918   7.616  1.00  0.00           H
ATOM   2097  CZ  PHE   171       3.244 -10.917   8.425  1.00  0.00           C
ATOM   2098  HZ  PHE   171       3.132 -11.595   7.592  1.00  0.00           H
ATOM   2099  CE2 PHE   171       2.391 -11.146   9.505  1.00  0.00           C
ATOM   2100  HE2 PHE   171       1.606 -11.878   9.390  1.00  0.00           H
ATOM   2101  CD2 PHE   171       2.511 -10.267  10.642  1.00  0.00           C
ATOM   2102  HD2 PHE   171       1.829 -10.380  11.471  1.00  0.00           H
ATOM   2103  C   PHE   171       4.937  -7.075  13.509  1.00  0.00           C
ATOM   2104  O   PHE   171       4.226  -6.708  14.501  1.00  0.00           O
ATOM   2105  N   ASP   172       6.037  -6.478  13.161  1.00  0.00           N
ATOM   2106  H   ASP   172       6.567  -7.004  12.481  1.00  0.00           H
ATOM   2107  CA  ASP   172       6.736  -5.350  13.822  1.00  0.00           C
ATOM   2108  HA  ASP   172       6.530  -5.500  14.881  1.00  0.00           H
ATOM   2109  CB  ASP   172       8.235  -5.457  13.522  1.00  0.00           C
ATOM   2110  HB2 ASP   172       8.290  -5.298  12.445  1.00  0.00           H
ATOM   2111  HB3 ASP   172       8.720  -4.580  13.951  1.00  0.00           H
ATOM   2112  CG  ASP   172       9.063  -6.730  13.884  1.00  0.00           C
ATOM   2113  OD1 ASP   172       9.146  -7.139  15.050  1.00  0.00           O
ATOM   2114  OD2 ASP   172       9.786  -7.225  12.991  1.00  0.00           O
ATOM   2115  C   ASP   172       6.018  -4.008  13.510  1.00  0.00           C
ATOM   2116  O   ASP   172       6.159  -3.093  14.336  1.00  0.00           O
ATOM   2117  N   TRP   173       5.275  -3.905  12.415  1.00  0.00           N
ATOM   2118  H   TRP   173       5.410  -4.483  11.598  1.00  0.00           H
ATOM   2119  CA  TRP   173       4.164  -2.930  12.239  1.00  0.00           C
ATOM   2120  HA  TRP   173       3.879  -2.546  13.219  1.00  0.00           H
ATOM   2121  CB  TRP   173       4.696  -1.794  11.450  1.00  0.00           C
ATOM   2122  HB2 TRP   173       5.681  -1.569  11.860  1.00  0.00           H
ATOM   2123  HB3 TRP   173       4.935  -2.050  10.418  1.00  0.00           H
ATOM   2124  CG  TRP   173       3.783  -0.635  11.493  1.00  0.00           C
ATOM   2125  CD1 TRP   173       3.533   0.086  12.617  1.00  0.00           C
ATOM   2126  HD1 TRP   173       3.912  -0.084  13.613  1.00  0.00           H
ATOM   2127  NE1 TRP   173       2.855   1.253  12.146  1.00  0.00           N
ATOM   2128  HE1 TRP   173       2.672   1.929  12.874  1.00  0.00           H
ATOM   2129  CE2 TRP   173       2.569   1.314  10.796  1.00  0.00           C
ATOM   2130  CZ2 TRP   173       1.910   2.212   9.935  1.00  0.00           C
ATOM   2131  HZ2 TRP   173       1.367   3.076  10.290  1.00  0.00           H
ATOM   2132  CH2 TRP   173       1.721   1.916   8.573  1.00  0.00           C
ATOM   2133  HH2 TRP   173       1.149   2.558   7.920  1.00  0.00           H
ATOM   2134  CZ3 TRP   173       2.196   0.736   8.069  1.00  0.00           C
ATOM   2135  HZ3 TRP   173       2.106   0.490   7.021  1.00  0.00           H
ATOM   2136  CE3 TRP   173       2.869  -0.211   8.901  1.00  0.00           C
ATOM   2137  HE3 TRP   173       3.310  -1.085   8.445  1.00  0.00           H
ATOM   2138  CD2 TRP   173       3.059   0.065  10.320  1.00  0.00           C
ATOM   2139  C   TRP   173       2.968  -3.600  11.566  1.00  0.00           C
ATOM   2140  O   TRP   173       3.170  -4.345  10.640  1.00  0.00           O
ATOM   2141  N   VAL   174       1.734  -3.155  11.868  1.00  0.00           N
ATOM   2142  H   VAL   174       1.639  -2.613  12.715  1.00  0.00           H
ATOM   2143  CA  VAL   174       0.463  -3.605  11.231  1.00  0.00           C
ATOM   2144  HA  VAL   174       0.683  -3.951  10.221  1.00  0.00           H
ATOM   2145  CB  VAL   174      -0.222  -4.761  12.048  1.00  0.00           C
ATOM   2146  HB  VAL   174      -0.504  -4.628  13.092  1.00  0.00           H
ATOM   2147  CG1 VAL   174      -1.505  -5.149  11.381  1.00  0.00           C
ATOM   2148 HG11 VAL   174      -2.135  -4.265  11.277  1.00  0.00           H
ATOM   2149 HG12 VAL   174      -1.311  -5.516  10.373  1.00  0.00           H
ATOM   2150 HG13 VAL   174      -1.934  -5.883  12.063  1.00  0.00           H
ATOM   2151  CG2 VAL   174       0.692  -6.073  12.115  1.00  0.00           C
ATOM   2152 HG21 VAL   174       0.217  -6.760  12.816  1.00  0.00           H
ATOM   2153 HG22 VAL   174       0.770  -6.505  11.118  1.00  0.00           H
ATOM   2154 HG23 VAL   174       1.702  -5.841  12.453  1.00  0.00           H
ATOM   2155  C   VAL   174      -0.407  -2.358  11.016  1.00  0.00           C
ATOM   2156  O   VAL   174      -0.381  -1.446  11.837  1.00  0.00           O
ATOM   2157  N   TYR   175      -1.086  -2.341   9.864  1.00  0.00           N
ATOM   2158  H   TYR   175      -0.892  -3.139   9.276  1.00  0.00           H
ATOM   2159  CA  TYR   175      -1.849  -1.248   9.311  1.00  0.00           C
ATOM   2160  HA  TYR   175      -2.128  -0.638  10.170  1.00  0.00           H
ATOM   2161  CB  TYR   175      -1.023  -0.188   8.668  1.00  0.00           C
ATOM   2162  HB2 TYR   175      -0.254   0.220   9.323  1.00  0.00           H
ATOM   2163  HB3 TYR   175      -0.336  -0.772   8.055  1.00  0.00           H
ATOM   2164  CG  TYR   175      -1.705   0.924   7.924  1.00  0.00           C
ATOM   2165  CD1 TYR   175      -2.339   1.961   8.550  1.00  0.00           C
ATOM   2166  HD1 TYR   175      -2.549   1.854   9.604  1.00  0.00           H
ATOM   2167  CE1 TYR   175      -2.812   2.985   7.773  1.00  0.00           C
ATOM   2168  HE1 TYR   175      -3.467   3.666   8.296  1.00  0.00           H
ATOM   2169  CZ  TYR   175      -2.429   3.179   6.400  1.00  0.00           C
ATOM   2170  OH  TYR   175      -2.977   4.244   5.754  1.00  0.00           O
ATOM   2171  HH  TYR   175      -2.909   4.164   4.800  1.00  0.00           H
ATOM   2172  CE2 TYR   175      -1.640   2.241   5.764  1.00  0.00           C
ATOM   2173  HE2 TYR   175      -1.386   2.247   4.714  1.00  0.00           H
ATOM   2174  CD2 TYR   175      -1.363   1.120   6.523  1.00  0.00           C
ATOM   2175  HD2 TYR   175      -0.728   0.355   6.102  1.00  0.00           H
ATOM   2176  C   TYR   175      -3.167  -1.581   8.585  1.00  0.00           C
ATOM   2177  O   TYR   175      -3.161  -2.320   7.542  1.00  0.00           O
ATOM   2178  N   TYR   176      -4.265  -0.997   9.047  1.00  0.00           N
ATOM   2179  H   TYR   176      -4.318  -0.401   9.861  1.00  0.00           H
ATOM   2180  CA  TYR   176      -5.598  -1.101   8.387  1.00  0.00           C
ATOM   2181  HA  TYR   176      -5.784  -2.143   8.125  1.00  0.00           H
ATOM   2182  CB  TYR   176      -6.739  -0.687   9.341  1.00  0.00           C
ATOM   2183  HB2 TYR   176      -6.402  -1.000  10.329  1.00  0.00           H
ATOM   2184  HB3 TYR   176      -6.860   0.390   9.456  1.00  0.00           H
ATOM   2185  CG  TYR   176      -8.058  -1.440   9.154  1.00  0.00           C
ATOM   2186  CD1 TYR   176      -8.739  -1.411   7.964  1.00  0.00           C
ATOM   2187  HD1 TYR   176      -8.207  -0.971   7.134  1.00  0.00           H
ATOM   2188  CE1 TYR   176     -10.048  -1.967   7.821  1.00  0.00           C
ATOM   2189  HE1 TYR   176     -10.496  -2.053   6.843  1.00  0.00           H
ATOM   2190  CZ  TYR   176     -10.591  -2.619   8.870  1.00  0.00           C
ATOM   2191  OH  TYR   176     -11.785  -3.252   8.676  1.00  0.00           O
ATOM   2192  HH  TYR   176     -11.716  -3.353   7.724  1.00  0.00           H
ATOM   2193  CE2 TYR   176      -9.935  -2.626  10.094  1.00  0.00           C
ATOM   2194  HE2 TYR   176     -10.443  -3.035  10.954  1.00  0.00           H
ATOM   2195  CD2 TYR   176      -8.635  -2.077  10.212  1.00  0.00           C
ATOM   2196  HD2 TYR   176      -8.296  -2.054  11.238  1.00  0.00           H
ATOM   2197  C   TYR   176      -5.571  -0.249   7.124  1.00  0.00           C
ATOM   2198  O   TYR   176      -6.054   0.898   7.137  1.00  0.00           O
ATOM   2199  N   GLU   177      -4.771  -0.660   6.059  1.00  0.00           N
ATOM   2200  H   GLU   177      -4.115  -1.419   6.168  1.00  0.00           H
ATOM   2201  CA  GLU   177      -4.537   0.097   4.864  1.00  0.00           C
ATOM   2202  HA  GLU   177      -4.235   1.079   5.227  1.00  0.00           H
ATOM   2203  CB  GLU   177      -3.282  -0.544   3.980  1.00  0.00           C
ATOM   2204  HB2 GLU   177      -2.357  -0.437   4.545  1.00  0.00           H
ATOM   2205  HB3 GLU   177      -3.602  -1.585   3.926  1.00  0.00           H
ATOM   2206  CG  GLU   177      -3.136   0.075   2.572  1.00  0.00           C
ATOM   2207  HG2 GLU   177      -3.985  -0.243   1.968  1.00  0.00           H
ATOM   2208  HG3 GLU   177      -3.063   1.162   2.564  1.00  0.00           H
ATOM   2209  CD  GLU   177      -1.912  -0.371   1.817  1.00  0.00           C
ATOM   2210  OE1 GLU   177      -0.951  -0.807   2.490  1.00  0.00           O
ATOM   2211  OE2 GLU   177      -2.162  -0.503   0.485  1.00  0.00           O
ATOM   2212  C   GLU   177      -5.723   0.395   3.935  1.00  0.00           C
ATOM   2213  O   GLU   177      -5.680   1.436   3.321  1.00  0.00           O
ATOM   2214  N   SER   178      -6.743  -0.379   3.906  1.00  0.00           N
ATOM   2215  H   SER   178      -6.645  -1.249   4.409  1.00  0.00           H
ATOM   2216  CA  SER   178      -7.904  -0.378   3.027  1.00  0.00           C
ATOM   2217  HA  SER   178      -8.037   0.674   2.774  1.00  0.00           H
ATOM   2218  CB  SER   178      -7.475  -1.085   1.769  1.00  0.00           C
ATOM   2219  HB2 SER   178      -6.719  -0.564   1.182  1.00  0.00           H
ATOM   2220  HB3 SER   178      -7.137  -2.055   2.135  1.00  0.00           H
ATOM   2221  OG  SER   178      -8.611  -1.219   0.927  1.00  0.00           O
ATOM   2222  HG  SER   178      -8.364  -1.655   0.108  1.00  0.00           H
ATOM   2223  C   SER   178      -9.216  -0.806   3.717  1.00  0.00           C
ATOM   2224  O   SER   178      -9.083  -1.533   4.737  1.00  0.00           O
ATOM   2225  N   LYS   179     -10.358  -0.612   3.078  1.00  0.00           N
ATOM   2226  H   LYS   179     -10.361  -0.153   2.179  1.00  0.00           H
ATOM   2227  CA  LYS   179     -11.565  -1.290   3.348  1.00  0.00           C
ATOM   2228  HA  LYS   179     -11.557  -1.320   4.437  1.00  0.00           H
ATOM   2229  CB  LYS   179     -12.683  -0.337   2.884  1.00  0.00           C
ATOM   2230  HB2 LYS   179     -12.540  -0.075   1.836  1.00  0.00           H
ATOM   2231  HB3 LYS   179     -13.628  -0.879   2.931  1.00  0.00           H
ATOM   2232  CG  LYS   179     -12.872   0.953   3.714  1.00  0.00           C
ATOM   2233  HG2 LYS   179     -12.958   0.683   4.766  1.00  0.00           H
ATOM   2234  HG3 LYS   179     -12.005   1.613   3.720  1.00  0.00           H
ATOM   2235  CD  LYS   179     -14.033   1.809   3.230  1.00  0.00           C
ATOM   2236  HD2 LYS   179     -13.937   2.846   3.552  1.00  0.00           H
ATOM   2237  HD3 LYS   179     -14.091   1.988   2.156  1.00  0.00           H
ATOM   2238  CE  LYS   179     -15.428   1.389   3.706  1.00  0.00           C
ATOM   2239  HE2 LYS   179     -15.742   0.460   3.229  1.00  0.00           H
ATOM   2240  HE3 LYS   179     -15.410   1.327   4.794  1.00  0.00           H
ATOM   2241  NZ  LYS   179     -16.444   2.330   3.091  1.00  0.00           N
ATOM   2242  HZ1 LYS   179     -16.357   2.457   2.092  1.00  0.00           H
ATOM   2243  HZ2 LYS   179     -17.422   2.179   3.294  1.00  0.00           H
ATOM   2244  HZ3 LYS   179     -16.281   3.243   3.492  1.00  0.00           H
ATOM   2245  C   LYS   179     -11.729  -2.742   2.785  1.00  0.00           C
ATOM   2246  O   LYS   179     -12.536  -3.507   3.219  1.00  0.00           O
ATOM   2247  N   ALA   180     -10.808  -3.098   1.920  1.00  0.00           N
ATOM   2248  H   ALA   180     -10.234  -2.307   1.667  1.00  0.00           H
ATOM   2249  CA  ALA   180     -10.675  -4.309   1.189  1.00  0.00           C
ATOM   2250  HA  ALA   180     -11.529  -4.981   1.277  1.00  0.00           H
ATOM   2251  CB  ALA   180     -10.712  -4.045  -0.325  1.00  0.00           C
ATOM   2252  HB1 ALA   180     -10.717  -5.006  -0.839  1.00  0.00           H
ATOM   2253  HB2 ALA   180     -11.594  -3.466  -0.598  1.00  0.00           H
ATOM   2254  HB3 ALA   180      -9.785  -3.499  -0.498  1.00  0.00           H
ATOM   2255  C   ALA   180      -9.445  -5.123   1.489  1.00  0.00           C
ATOM   2256  O   ALA   180      -9.339  -6.316   1.126  1.00  0.00           O
ATOM   2257  N   HIE   181      -8.377  -4.454   2.037  1.00  0.00           N
ATOM   2258  H   HIE   181      -8.476  -3.500   2.355  1.00  0.00           H
ATOM   2259  CA  HIE   181      -7.119  -5.119   2.363  1.00  0.00           C
ATOM   2260  HA  HIE   181      -7.328  -6.156   2.625  1.00  0.00           H
ATOM   2261  CB  HIE   181      -6.121  -5.261   1.166  1.00  0.00           C
ATOM   2262  HB2 HIE   181      -5.258  -5.860   1.458  1.00  0.00           H
ATOM   2263  HB3 HIE   181      -6.575  -5.833   0.357  1.00  0.00           H
ATOM   2264  CG  HIE   181      -5.674  -3.901   0.601  1.00  0.00           C
ATOM   2265  ND1 HIE   181      -6.402  -3.052  -0.195  1.00  0.00           N
ATOM   2266  CE1 HIE   181      -5.556  -2.064  -0.476  1.00  0.00           C
ATOM   2267  HE1 HIE   181      -5.869  -1.294  -1.167  1.00  0.00           H
ATOM   2268  NE2 HIE   181      -4.405  -2.171   0.216  1.00  0.00           N
ATOM   2269  HE2 HIE   181      -3.667  -1.494   0.089  1.00  0.00           H
ATOM   2270  CD2 HIE   181      -4.532  -3.246   0.951  1.00  0.00           C
ATOM   2271  HD2 HIE   181      -3.836  -3.634   1.680  1.00  0.00           H
ATOM   2272  C   HIE   181      -6.443  -4.723   3.720  1.00  0.00           C
ATOM   2273  O   HIE   181      -6.751  -3.722   4.271  1.00  0.00           O
ATOM   2274  N   ILE   182      -5.457  -5.470   4.268  1.00  0.00           N
ATOM   2275  H   ILE   182      -5.242  -6.329   3.782  1.00  0.00           H
ATOM   2276  CA  ILE   182      -4.629  -5.081   5.379  1.00  0.00           C
ATOM   2277  HA  ILE   182      -4.850  -4.048   5.649  1.00  0.00           H
ATOM   2278  CB  ILE   182      -4.969  -5.986   6.601  1.00  0.00           C
ATOM   2279  HB  ILE   182      -4.819  -6.982   6.184  1.00  0.00           H
ATOM   2280  CG2 ILE   182      -4.001  -5.770   7.774  1.00  0.00           C
ATOM   2281 HG21 ILE   182      -4.385  -6.475   8.511  1.00  0.00           H
ATOM   2282 HG22 ILE   182      -2.968  -5.979   7.495  1.00  0.00           H
ATOM   2283 HG23 ILE   182      -4.008  -4.720   8.068  1.00  0.00           H
ATOM   2284  CG1 ILE   182      -6.469  -6.070   7.034  1.00  0.00           C
ATOM   2285 HG12 ILE   182      -7.064  -6.378   6.174  1.00  0.00           H
ATOM   2286 HG13 ILE   182      -6.484  -6.808   7.836  1.00  0.00           H
ATOM   2287  CD1 ILE   182      -6.942  -4.773   7.711  1.00  0.00           C
ATOM   2288 HD11 ILE   182      -6.135  -4.276   8.249  1.00  0.00           H
ATOM   2289 HD12 ILE   182      -6.918  -3.982   6.962  1.00  0.00           H
ATOM   2290 HD13 ILE   182      -7.876  -4.867   8.266  1.00  0.00           H
ATOM   2291  C   ILE   182      -3.154  -5.230   4.913  1.00  0.00           C
ATOM   2292  O   ILE   182      -2.873  -5.915   3.977  1.00  0.00           O
ATOM   2293  N   HIE   183      -2.304  -4.445   5.610  1.00  0.00           N
ATOM   2294  H   HIE   183      -2.697  -3.986   6.420  1.00  0.00           H
ATOM   2295  CA  HIE   183      -0.835  -4.314   5.372  1.00  0.00           C
ATOM   2296  HA  HIE   183      -0.331  -4.876   4.585  1.00  0.00           H
ATOM   2297  CB  HIE   183      -0.477  -2.900   4.981  1.00  0.00           C
ATOM   2298  HB2 HIE   183      -0.923  -2.745   3.999  1.00  0.00           H
ATOM   2299  HB3 HIE   183      -1.008  -2.236   5.663  1.00  0.00           H
ATOM   2300  CG  HIE   183       0.896  -2.419   4.738  1.00  0.00           C
ATOM   2301  ND1 HIE   183       1.475  -2.297   3.503  1.00  0.00           N
ATOM   2302  CE1 HIE   183       2.738  -1.992   3.699  1.00  0.00           C
ATOM   2303  HE1 HIE   183       3.433  -1.928   2.875  1.00  0.00           H
ATOM   2304  NE2 HIE   183       3.061  -1.881   5.031  1.00  0.00           N
ATOM   2305  HE2 HIE   183       3.969  -1.590   5.365  1.00  0.00           H
ATOM   2306  CD2 HIE   183       1.770  -2.032   5.661  1.00  0.00           C
ATOM   2307  HD2 HIE   183       1.504  -2.081   6.707  1.00  0.00           H
ATOM   2308  C   HIE   183       0.028  -4.617   6.572  1.00  0.00           C
ATOM   2309  O   HIE   183      -0.481  -4.312   7.688  1.00  0.00           O
ATOM   2310  N   CYS   184       1.142  -5.272   6.395  1.00  0.00           N
ATOM   2311  H   CYS   184       1.408  -5.482   5.444  1.00  0.00           H
ATOM   2312  CA  CYS   184       2.057  -5.490   7.503  1.00  0.00           C
ATOM   2313  HA  CYS   184       2.126  -4.641   8.183  1.00  0.00           H
ATOM   2314  CB  CYS   184       1.507  -6.622   8.340  1.00  0.00           C
ATOM   2315  HB2 CYS   184       2.221  -6.694   9.161  1.00  0.00           H
ATOM   2316  HB3 CYS   184       0.454  -6.499   8.594  1.00  0.00           H
ATOM   2317  SG  CYS   184       1.674  -8.125   7.325  1.00  0.00           S
ATOM   2318  HG  CYS   184       2.983  -8.036   7.074  1.00  0.00           H
ATOM   2319  C   CYS   184       3.530  -5.559   7.130  1.00  0.00           C
ATOM   2320  O   CYS   184       3.916  -6.064   6.033  1.00  0.00           O
ATOM   2321  N   SER   185       4.407  -5.085   8.066  1.00  0.00           N
ATOM   2322  H   SER   185       4.139  -4.767   8.987  1.00  0.00           H
ATOM   2323  CA  SER   185       5.861  -5.097   7.763  1.00  0.00           C
ATOM   2324  HA  SER   185       6.080  -5.903   7.062  1.00  0.00           H
ATOM   2325  CB  SER   185       6.260  -3.711   7.159  1.00  0.00           C
ATOM   2326  HB2 SER   185       7.278  -3.861   6.800  1.00  0.00           H
ATOM   2327  HB3 SER   185       5.693  -3.491   6.255  1.00  0.00           H
ATOM   2328  OG  SER   185       6.107  -2.654   7.994  1.00  0.00           O
ATOM   2329  HG  SER   185       5.962  -1.888   7.434  1.00  0.00           H
ATOM   2330  C   SER   185       6.703  -5.424   8.966  1.00  0.00           C
ATOM   2331  O   SER   185       6.276  -5.504  10.094  1.00  0.00           O
ATOM   2332  N   VAL   186       7.873  -5.931   8.629  1.00  0.00           N
ATOM   2333  H   VAL   186       8.054  -5.967   7.636  1.00  0.00           H
ATOM   2334  CA  VAL   186       9.005  -6.386   9.524  1.00  0.00           C
ATOM   2335  HA  VAL   186       8.601  -6.445  10.535  1.00  0.00           H
ATOM   2336  CB  VAL   186       9.352  -7.861   9.201  1.00  0.00           C
ATOM   2337  HB  VAL   186       9.829  -8.274  10.090  1.00  0.00           H
ATOM   2338  CG1 VAL   186       8.142  -8.744   8.914  1.00  0.00           C
ATOM   2339 HG11 VAL   186       7.690  -8.598   7.933  1.00  0.00           H
ATOM   2340 HG12 VAL   186       8.526  -9.763   8.966  1.00  0.00           H
ATOM   2341 HG13 VAL   186       7.464  -8.710   9.767  1.00  0.00           H
ATOM   2342  CG2 VAL   186      10.260  -8.005   8.057  1.00  0.00           C
ATOM   2343 HG21 VAL   186      10.337  -9.068   7.830  1.00  0.00           H
ATOM   2344 HG22 VAL   186       9.923  -7.491   7.158  1.00  0.00           H
ATOM   2345 HG23 VAL   186      11.316  -7.855   8.286  1.00  0.00           H
ATOM   2346  C   VAL   186      10.318  -5.509   9.540  1.00  0.00           C
ATOM   2347  O   VAL   186      10.585  -4.741   8.585  1.00  0.00           O
ATOM   2348  N   LYS   187      11.106  -5.589  10.590  1.00  0.00           N
ATOM   2349  H   LYS   187      10.644  -6.079  11.343  1.00  0.00           H
ATOM   2350  CA  LYS   187      12.427  -4.916  10.768  1.00  0.00           C
ATOM   2351  HA  LYS   187      12.183  -3.863  10.622  1.00  0.00           H
ATOM   2352  CB  LYS   187      12.998  -5.049  12.237  1.00  0.00           C
ATOM   2353  HB2 LYS   187      13.373  -6.049  12.455  1.00  0.00           H
ATOM   2354  HB3 LYS   187      13.877  -4.404  12.238  1.00  0.00           H
ATOM   2355  CG  LYS   187      12.059  -4.669  13.363  1.00  0.00           C
ATOM   2356  HG2 LYS   187      11.861  -3.640  13.065  1.00  0.00           H
ATOM   2357  HG3 LYS   187      11.159  -5.284  13.334  1.00  0.00           H
ATOM   2358  CD  LYS   187      12.670  -4.798  14.718  1.00  0.00           C
ATOM   2359  HD2 LYS   187      12.941  -5.820  14.982  1.00  0.00           H
ATOM   2360  HD3 LYS   187      13.520  -4.129  14.851  1.00  0.00           H
ATOM   2361  CE  LYS   187      11.502  -4.330  15.615  1.00  0.00           C
ATOM   2362  HE2 LYS   187      11.118  -3.395  15.208  1.00  0.00           H
ATOM   2363  HE3 LYS   187      10.652  -5.002  15.493  1.00  0.00           H
ATOM   2364  NZ  LYS   187      11.896  -4.330  17.047  1.00  0.00           N
ATOM   2365  HZ1 LYS   187      12.292  -5.230  17.278  1.00  0.00           H
ATOM   2366  HZ2 LYS   187      12.521  -3.605  17.368  1.00  0.00           H
ATOM   2367  HZ3 LYS   187      11.083  -4.116  17.607  1.00  0.00           H
ATOM   2368  C   LYS   187      13.412  -5.440   9.758  1.00  0.00           C
ATOM   2369  O   LYS   187      13.184  -6.496   9.248  1.00  0.00           O
ATOM   2370  N   ALA   188      14.517  -4.734   9.598  1.00  0.00           N
ATOM   2371  H   ALA   188      14.462  -3.765   9.878  1.00  0.00           H
ATOM   2372  CA  ALA   188      15.665  -5.200   8.855  1.00  0.00           C
ATOM   2373  HA  ALA   188      15.390  -5.500   7.843  1.00  0.00           H
ATOM   2374  CB  ALA   188      16.539  -3.970   8.688  1.00  0.00           C
ATOM   2375  HB1 ALA   188      15.975  -3.106   8.337  1.00  0.00           H
ATOM   2376  HB2 ALA   188      16.959  -3.651   9.642  1.00  0.00           H
ATOM   2377  HB3 ALA   188      17.375  -4.217   8.034  1.00  0.00           H
ATOM   2378  C   ALA   188      16.552  -6.320   9.500  1.00  0.00           C
ATOM   2379  O   ALA   188      16.326  -6.739  10.667  1.00  0.00           O
ATOM   2380  N   GLU   189      17.579  -6.848   8.837  1.00  0.00           N
ATOM   2381  H   GLU   189      17.776  -6.587   7.882  1.00  0.00           H
ATOM   2382  CA  GLU   189      18.384  -8.006   9.324  1.00  0.00           C
ATOM   2383  HA  GLU   189      17.692  -8.725   9.763  1.00  0.00           H
ATOM   2384  CB  GLU   189      19.019  -8.733   8.087  1.00  0.00           C
ATOM   2385  HB2 GLU   189      19.327  -9.750   8.332  1.00  0.00           H
ATOM   2386  HB3 GLU   189      18.247  -8.708   7.317  1.00  0.00           H
ATOM   2387  CG  GLU   189      20.215  -7.967   7.464  1.00  0.00           C
ATOM   2388  HG2 GLU   189      20.951  -7.651   8.203  1.00  0.00           H
ATOM   2389  HG3 GLU   189      20.763  -8.689   6.858  1.00  0.00           H
ATOM   2390  CD  GLU   189      19.880  -6.737   6.531  1.00  0.00           C
ATOM   2391  OE1 GLU   189      18.700  -6.279   6.452  1.00  0.00           O
ATOM   2392  OE2 GLU   189      20.786  -6.363   5.779  1.00  0.00           O
ATOM   2393  C   GLU   189      19.353  -7.672  10.463  1.00  0.00           C
ATOM   2394  O   GLU   189      20.205  -8.453  10.764  1.00  0.00           O
ATOM   2395  N   ASN   190      19.359  -6.505  11.032  1.00  0.00           N
ATOM   2396  H   ASN   190      18.689  -5.791  10.785  1.00  0.00           H
ATOM   2397  CA  ASN   190      20.275  -6.146  12.149  1.00  0.00           C
ATOM   2398  HA  ASN   190      20.839  -6.971  12.584  1.00  0.00           H
ATOM   2399  CB  ASN   190      21.397  -5.151  11.625  1.00  0.00           C
ATOM   2400  HB2 ASN   190      22.072  -4.859  12.430  1.00  0.00           H
ATOM   2401  HB3 ASN   190      22.044  -5.660  10.911  1.00  0.00           H
ATOM   2402  CG  ASN   190      20.869  -3.862  10.936  1.00  0.00           C
ATOM   2403  OD1 ASN   190      19.809  -3.304  11.259  1.00  0.00           O
ATOM   2404  ND2 ASN   190      21.618  -3.263  10.059  1.00  0.00           N
ATOM   2405 HD21 ASN   190      21.185  -2.585   9.448  1.00  0.00           H
ATOM   2406 HD22 ASN   190      22.493  -3.691   9.792  1.00  0.00           H
ATOM   2407  C   ASN   190      19.657  -5.665  13.516  1.00  0.00           C
ATOM   2408  O   ASN   190      20.223  -4.816  14.256  1.00  0.00           O
ATOM   2409  N   SER   191      18.398  -6.078  13.812  1.00  0.00           N
ATOM   2410  H   SER   191      18.074  -6.776  13.158  1.00  0.00           H
ATOM   2411  CA  SER   191      17.473  -5.505  14.819  1.00  0.00           C
ATOM   2412  HA  SER   191      18.112  -5.222  15.655  1.00  0.00           H
ATOM   2413  CB  SER   191      16.592  -4.362  14.227  1.00  0.00           C
ATOM   2414  HB2 SER   191      17.297  -3.702  13.722  1.00  0.00           H
ATOM   2415  HB3 SER   191      15.769  -4.620  13.560  1.00  0.00           H
ATOM   2416  OG  SER   191      16.083  -3.544  15.286  1.00  0.00           O
ATOM   2417  HG  SER   191      15.618  -2.773  14.954  1.00  0.00           H
ATOM   2418  C   SER   191      16.465  -6.531  15.390  1.00  0.00           C
ATOM   2419  O   SER   191      16.222  -7.637  14.826  1.00  0.00           O
ATOM   2420  N   VAL   192      15.987  -6.239  16.629  1.00  0.00           N
ATOM   2421  H   VAL   192      16.266  -5.314  16.923  1.00  0.00           H
ATOM   2422  CA  VAL   192      15.170  -7.031  17.641  1.00  0.00           C
ATOM   2423  HA  VAL   192      15.718  -7.868  18.072  1.00  0.00           H
ATOM   2424  CB  VAL   192      15.065  -6.193  18.923  1.00  0.00           C
ATOM   2425  HB  VAL   192      14.218  -5.517  18.804  1.00  0.00           H
ATOM   2426  CG1 VAL   192      14.686  -7.156  20.105  1.00  0.00           C
ATOM   2427 HG11 VAL   192      15.548  -7.358  20.741  1.00  0.00           H
ATOM   2428 HG12 VAL   192      14.128  -6.600  20.859  1.00  0.00           H
ATOM   2429 HG13 VAL   192      14.129  -8.067  19.888  1.00  0.00           H
ATOM   2430  CG2 VAL   192      16.273  -5.337  19.255  1.00  0.00           C
ATOM   2431 HG21 VAL   192      17.220  -5.875  19.204  1.00  0.00           H
ATOM   2432 HG22 VAL   192      16.507  -4.473  18.632  1.00  0.00           H
ATOM   2433 HG23 VAL   192      16.146  -4.934  20.260  1.00  0.00           H
ATOM   2434  C   VAL   192      13.852  -7.640  17.094  1.00  0.00           C
ATOM   2435  O   VAL   192      12.871  -6.891  16.983  1.00  0.00           O
ATOM   2436  OXT VAL   192      13.755  -8.835  17.052  1.00  0.00           O
TER   
ATOM   2437 ZN   ZN    193       0.317  -2.081   1.622  1.00  0.00          Zn
TER   
ATOM   2438  CA  CA    194       1.316  -8.997  -6.820  1.00  0.00          Ca
TER   
ATOM   2439  CA  CA    195       1.912  -5.470  -8.497  1.00  0.00          Ca
TER   
ATOM   2440  CL  ROB   196      -0.319   6.164   4.587  1.00  0.00          CL
ATOM   2441  O1  ROB   196      -2.701  -1.243  -3.384  1.00  0.00           O
ATOM   2442  O2  ROB   196       0.829  -1.416  -3.633  1.00  0.00           O
ATOM   2443  O3  ROB   196       1.420  -1.004   0.435  1.00  0.00           O
ATOM   2444  O4  ROB   196      -3.729  -1.180  -5.381  1.00  0.00           O
ATOM   2445  N1  ROB   196      -0.628  -1.478  -1.803  1.00  0.00           N
ATOM   2446  N2  ROB   196       2.215   1.032   1.042  1.00  0.00           N
ATOM   2447  C1  ROB   196       0.842   0.462  -2.115  1.00  0.00           C
ATOM   2448  C2  ROB   196      -0.135   1.507  -1.569  1.00  0.00           C
ATOM   2449  C3  ROB   196       2.179   0.390  -1.283  1.00  0.00           C
ATOM   2450  C4  ROB   196       0.439  -0.967  -2.566  1.00  0.00           C
ATOM   2451  C5  ROB   196      -1.916  -2.525  -3.650  1.00  0.00           C
ATOM   2452  C6  ROB   196      -1.339  -2.622  -2.260  1.00  0.00           C
ATOM   2453  C7  ROB   196      -1.126   1.958  -2.586  1.00  0.00           C
ATOM   2454  C8  ROB   196       1.812   0.130   0.235  1.00  0.00           C
ATOM   2455  C9  ROB   196      -2.733  -3.685  -4.062  1.00  0.00           C
ATOM   2456  C10 ROB   196      -2.533   1.734  -4.646  1.00  0.00           C
ATOM   2457  C11 ROB   196      -1.303   1.403  -3.790  1.00  0.00           C
ATOM   2458  C12 ROB   196      -3.653   0.762  -4.121  1.00  0.00           C
ATOM   2459  C13 ROB   196      -3.415  -0.650  -4.365  1.00  0.00           C
ATOM   2460  C14 ROB   196      -2.454  -4.395  -5.233  1.00  0.00           C
ATOM   2461  C15 ROB   196      -3.905  -4.138  -3.276  1.00  0.00           C
ATOM   2462  C16 ROB   196       1.837   0.864   2.598  1.00  0.00           C
ATOM   2463  C17 ROB   196       1.223   2.154   3.234  1.00  0.00           C
ATOM   2464  C18 ROB   196      -3.166  -5.445  -5.557  1.00  0.00           C
ATOM   2465  C19 ROB   196      -4.733  -5.179  -3.774  1.00  0.00           C
ATOM   2466  C20 ROB   196      -4.385  -5.789  -4.986  1.00  0.00           C
ATOM   2467  C21 ROB   196       1.619   2.651   4.550  1.00  0.00           C
ATOM   2468  C22 ROB   196       0.437   2.942   2.484  1.00  0.00           C
ATOM   2469  C23 ROB   196       1.053   3.860   5.049  1.00  0.00           C
ATOM   2470  C24 ROB   196      -0.108   4.152   2.945  1.00  0.00           C
ATOM   2471  C25 ROB   196       0.292   4.633   4.146  1.00  0.00           C
ATOM   2472  H1  ROB   196       1.115   0.893  -3.081  1.00  0.00           H
ATOM   2473  H2  ROB   196      -0.711   1.163  -0.708  1.00  0.00           H
ATOM   2474  H3  ROB   196       0.502   2.325  -1.226  1.00  0.00           H
ATOM   2475  H4  ROB   196       2.681  -0.537  -1.569  1.00  0.00           H
ATOM   2476  H5  ROB   196       2.732   1.326  -1.385  1.00  0.00           H
ATOM   2477  H6  ROB   196      -1.116  -2.366  -4.378  1.00  0.00           H
ATOM   2478  H7  ROB   196      -2.172  -2.631  -1.552  1.00  0.00           H
ATOM   2479  H8  ROB   196      -0.705  -3.486  -2.046  1.00  0.00           H
ATOM   2480  H9  ROB   196      -0.876  -1.067  -0.915  1.00  0.00           H
ATOM   2481  H10 ROB   196      -1.960   2.593  -2.299  1.00  0.00           H
ATOM   2482  H11 ROB   196      -2.774   2.752  -4.332  1.00  0.00           H
ATOM   2483  H12 ROB   196      -2.422   1.402  -5.681  1.00  0.00           H
ATOM   2484  H13 ROB   196      -0.610   0.737  -4.298  1.00  0.00           H
ATOM   2485  H14 ROB   196      -3.723   1.072  -3.076  1.00  0.00           H
ATOM   2486  H15 ROB   196      -4.612   1.087  -4.529  1.00  0.00           H
ATOM   2487  H16 ROB   196       2.556   1.916   0.693  1.00  0.00           H
ATOM   2488  H17 ROB   196      -1.633  -4.031  -5.846  1.00  0.00           H
ATOM   2489  H18 ROB   196      -4.253  -3.751  -2.322  1.00  0.00           H
ATOM   2490  H19 ROB   196       2.779   0.627   3.099  1.00  0.00           H
ATOM   2491  H20 ROB   196       1.045   0.110   2.609  1.00  0.00           H
ATOM   2492  H21 ROB   196      -2.903  -5.868  -6.523  1.00  0.00           H
ATOM   2493  H22 ROB   196      -5.610  -5.449  -3.191  1.00  0.00           H
ATOM   2494  H23 ROB   196      -4.974  -6.467  -5.600  1.00  0.00           H
ATOM   2495  H24 ROB   196       2.174   1.938   5.154  1.00  0.00           H
ATOM   2496  H25 ROB   196       0.216   2.686   1.451  1.00  0.00           H
ATOM   2497  H26 ROB   196       1.245   4.259   6.042  1.00  0.00           H
ATOM   2498  H27 ROB   196      -0.837   4.630   2.295  1.00  0.00           H
TER   
ATOM   2499 Cl-  Cl-   197      16.215  13.763  -3.618  1.00  0.00          CL
TER  
ATOM   2500 Cl-  Cl-   198     -27.527   0.155  23.881  1.00  0.00          CL
TER   
ATOM   2501 Cl-  Cl-   199     -13.036 -24.196 -26.929  1.00  0.00          CL
TER   
ATOM   2502 Cl-  Cl-   200     -13.092  -7.851  -3.043  1.00  0.00          CL
TER   
END   
